# Supplementary material for: Causal association between dietary factors and esophageal diseases: A Mendelian randomization study
Source: PLoS One. 2023 Nov 29;18(11):e0292113. doi: 10.1371/journal.pone.0292113 (PMC10686502; doi:10.1371/journal.pone.0292113)
Supplement: S1 Appendix — (XLSX) [file pone.0292113.s001.xlsx]

## Sheet: S1 Table
S1 Table. Summary of 18 dietary habits questionnaire.
Trait	Question	Help button information	Notes
Cooked vegetable intake	On average how many heaped tablespoons of COOKED vegetables would you eat per DAY? (Do not include potatoes; put '0' if you do not eat any)	Please provide an average considering your intake over the last year. If you are unsure, please provide an estimate or select Do not know. If you have less than one tablespoon a day select Less than one.	If answer > 50 then rejected -10 represents "Less than one" -1 represents "Do not know" -3 represents "Prefer not to answer"
Salad / raw vegetable intake	On average how many heaped tablespoons of SALAD or RAW vegetables would you eat per DAY? (Include lettuce, tomato in sandwiches; put '0' if you do not eat any)	Please provide an average considering your intake over the last year. If you are unsure, please provide an estimate or select Do not know. If you have less than one tablespoon a day select Less than one.	If answer > 50 then rejected -10 represents "Less than one" -1 represents "Do not know" -3 represents "Prefer not to answer"
Fresh fruit intake	About how many pieces of FRESH fruit would you eat per DAY? (Count one apple, one banana, 10 grapes etc as one piece; put '0' if you do not eat any)	Please provide an average considering your intake over the last year. If you are unsure, please provide an estimate or select Do not know	If answer > 50 then rejected -10 represents "Less than one" -1 represents "Do not know" -3 represents "Prefer not to answer"
Dried fruit intake	About how many pieces of DRIED fruit would you eat per DAY? (Count one prune, one dried apricot, 10 raisins as one piece; put '0' if you do not eat any)	Please provide an average considering your intake over the last year. If you are unsure, please provide an estimate or select Do not know.	If answer > 100 then rejected -10 represents "Less than one" -1 represents "Do not know" -3 represents "Prefer not to answer"
Oily fish intake	How often do you eat oily fish? (e.g. sardines, salmon, mackerel, herring)	Please provide an average considering your intake over the last year. If you are unsure, please provide an estimate or select Do not know. Oily fish include: Salmon Anchovies, Trout Swordfish, Mackerel Bloater, Herring Cacha, Sardines Carp, Pilchards Hilsa, Kipper Jack fish, Eel Katla, Whitebait Orange roughy, Tuna (fresh only) Pangas, Sprats	Options: never, less than once a week, once a week, 2-4 times a week, 5-6 times a week, once or more daily, do not know, prefer not to answer
Non-oily fish intake	How often do you eat other types of fish? (e.g. cod, tinned tuna, haddock)	Please provide an average considering your intake over the last year. If you are unsure, please provide an estimate or select Do not know.	Options: never, less than once a week, once a week, 2-4 times a week, 5-6 times a week, once or more daily, do not know, prefer not to answer
Processed meat intake	How often do you eat processed meats (such as bacon, ham, sausages, meat pies, kebabs, burgers, chicken nuggets)?	Please provide an average considering your intake over the last year If you are unsure, please provide an estimate or select Do not know.	Options: never, less than once a week, once a week, 2-4 times a week, 5-6 times a week, once or more daily, do not know, prefer not to answer
Poultry intake	How often do you eat chicken, turkey or other poultry? (Do not count processed meats)	Please provide an average considering your intake over the last year If you are unsure, please provide an estimate or select Do not know.	Options: never, less than once a week, once a week, 2-4 times a week, 5-6 times a week, once or more daily, do not know, prefer not to answer
Beef intake	How often do you eat beef? (Do not count processed meats)	Please provide an average considering your intake over the last year If you are unsure, please provide an estimate or select Do not know.	Options: never, less than once a week, once a week, 2-4 times a week, 5-6 times a week, once or more daily, do not know, prefer not to answer
Lamb/mutton intake	How often do you eat lamb/mutton? (Do not count processed meats)	Please provide an average considering your intake over the last year If you are unsure, please provide an estimate or select Do not know.	Options: never, less than once a week, once a week, 2-4 times a week, 5-6 times a week, once or more daily, do not know, prefer not to answer
Pork intake	How often do you eat pork? (Do not count processed meats such as bacon or ham)	Please provide an average considering your intake over the last year If you are unsure, please provide an estimate or select Do not know.	Options: never, less than once a week, once a week, 2-4 times a week, 5-6 times a week, once or more daily, do not know, prefer not to answer
Cheese intake	How often do you eat cheese? (Include cheese in pizzas, quiches, cheese sauce etc)	Please provide an average considering your intake over the last year If you are unsure, please provide an estimate or select Do not know.	Options: never, less than once a week, once a week, 2-4 times a week, 5-6 times a week, once or more daily, do not know, prefer not to answer
Bread intake	How many slices of bread do you eat each WEEK?	For other types of bread: - one bread roll = 2 slices - one pitta bread = 2 slices	If answer < 0 then rejected If answer > 250 then rejected If answer > 50 then participant asked to confirm -10 represents "Less than one" -1 represents "Do not know" -3 represents "Prefer not to answer"
Cereal intake	How many bowls of cereal do you eat a WEEK?	Please provide an average considering your intake over the last year. If you are unsure, please provide an estimate or select Do not know.	If answer < 0 then rejected If answer > 99 then rejected If answer > 14 then participant asked to confirm -10 represents "Less than one" -1 represents "Do not know" -3 represents "Prefer not to answer"
Salt added to food	Do you add salt to your food? (Do not include salt used in cooking)	Please provide an average considering your intake over the last year If you are unsure, please provide an estimate or select Do not know.	Options: never/ rarely, sometimes, usually, always, prefer not to answer
Tea intake	How many cups of tea do you drink each DAY? (Include black and green tea)	Please provide an average considering your intake over the last year. If you are unsure, please provide an estimate or select Do not know.	If answer < 0 then rejected If answer > 99 then rejected If answer > 20 then participant asked to confirm -10 represents "Less than one" -1 represents "Do not know" -3 represents "Prefer not to answer"
Coffee intake	How many cups of coffee do you drink each DAY? (Include decaffeinated coffee)	Please provide an average considering your intake over the last year. If you are unsure, please provide an estimate or select Do not know.	If answer < 0 then rejected If answer > 99 then rejected If answer > 10 then participant asked to confirm -10 represents "Less than one" -1 represents "Do not know" -3 represents "Prefer not to answer"
Alcohol intake frequency	About how often do you drink alcohol?	If this varies a lot, please provide an average considering your intake over the last year	Options: daily or almost daily, three or four times a week, once or twice a week, one to three times a month, special occasions only, never, prefer not to answer

## Sheet: S2 Table
S2 Table. Genome-wide significant (P < 5×10-8) and independent (R2 < 0.001 and window size >10,000 kb) single nucleotide polymorphisms that were used as instruments for 18 dietary habits.
GWAS id	Trait	SNP	Nearest_gene	chr	Position	Effect_allele	Other_allele	eaf	beta	se	P value	samplesize.exposure
ukb-a-25	Alcohol intake frequency	rs780569	AJAP1	1	4569436	A	T	0.707329	0.0219418	0.00394098	2.5847e-08	336965
ukb-a-25	Alcohol intake frequency	rs17097556	ZRANB2	1	71582197	G	A	0.17888	-0.0254525	0.00464231	4.19141e-08	336965
ukb-a-25	Alcohol intake frequency	rs66523860	KLHL29	2	23880823	G	A	0.210999	0.028925	0.0043745	3.79228e-11	336965
ukb-a-25	Alcohol intake frequency	rs1260326	GCKR	2	27730940	C	T	0.607251	-0.0479977	0.00363274	7.59976e-40	336965
ukb-a-25	Alcohol intake frequency	rs540606	SIX3	2	45138507	G	A	0.55246	-0.0227084	0.00357559	2.14274e-10	336965
ukb-a-25	Alcohol intake frequency	rs13390019	ANKRD36	2	97797680	C	T	0.131758	0.0293311	0.00531054	3.3315e-08	336965
ukb-a-25	Alcohol intake frequency	rs7428430	RBM5	3	50174184	T	C	0.485851	-0.0231286	0.00355718	7.93963e-11	336965
ukb-a-25	Alcohol intake frequency	rs6776114	CADM2	3	85426840	A	G	0.717318	0.0236092	0.00394379	2.14714e-09	336965
ukb-a-25	Alcohol intake frequency	rs1491754	FAM19A1	3	68369396	A	G	0.522785	0.0208294	0.00357533	5.6867e-09	336965
ukb-a-25	Alcohol intake frequency	rs9842406	FOXP1	3	71553132	G	T	0.433161	-0.0250117	0.00359255	3.35815e-12	336965
ukb-a-25	Alcohol intake frequency	rs363096	HTT	4	3180021	C	T	0.574575	-0.0233614	0.00359943	8.57828e-11	336965
ukb-a-25	Alcohol intake frequency	rs1229984	ADH1B	4	100239319	C	T	0.977549	-0.28185	0.0119858	3.56451e-122	336965
ukb-a-25	Alcohol intake frequency	rs13135092	SLC39A8	4	103198082	G	A	0.0832342	0.0497473	0.00646934	1.47877e-14	336965
ukb-a-25	Alcohol intake frequency	rs13102973	PABPC4L	4	135900688	C	T	0.62187	-0.0207134	0.00366527	1.59412e-08	336965
ukb-a-25	Alcohol intake frequency	rs36115739	STOX2	4	184826381	T	A	0.633328	0.0221079	0.0037221	2.85937e-09	336965
ukb-a-25	Alcohol intake frequency	rs62305780	ADH1C	4	100290815	G	C	0.102376	-0.0529245	0.00594993	5.87084e-19	336965
ukb-a-25	Alcohol intake frequency	rs11940694	KLB	4	39414993	G	A	0.60538	-0.0434923	0.00366452	1.75186e-32	336965
ukb-a-25	Alcohol intake frequency	rs2159935	KIT	4	55521017	A	G	0.491928	-0.0206875	0.00355184	5.73548e-09	336965
ukb-a-25	Alcohol intake frequency	rs6452788	TMEM161B	5	87712913	A	G	0.235791	-0.0308872	0.00419011	1.69161e-13	336965
ukb-a-25	Alcohol intake frequency	rs248558	KCTD16	5	144175343	G	T	0.503826	-0.0221162	0.0035519	4.77331e-10	336965
ukb-a-25	Alcohol intake frequency	rs9372625	MMS22L	6	98344031	A	G	0.381688	-0.0276999	0.00366831	4.32514e-14	336965
ukb-a-25	Alcohol intake frequency	rs4726481	MGAM	7	141668403	T	G	0.398695	0.0224016	0.00364413	7.88969e-10	336965
ukb-a-25	Alcohol intake frequency	rs62466318	MLXIPL	7	73042085	T	C	0.204181	-0.0243847	0.00441682	3.3759e-08	336965
ukb-a-25	Alcohol intake frequency	rs13231886	ZMIZ2	7	44814172	A	G	0.401855	-0.019776	0.00362582	4.9221e-08	336965
ukb-a-25	Alcohol intake frequency	rs11787216	AC138647.1	8	142615222	T	C	0.371906	0.0252319	0.00374932	1.70255e-11	336965
ukb-a-25	Alcohol intake frequency	rs34805485	TMEM252	9	71182471	A	G	0.014361	-0.0833508	0.0149951	2.72226e-08	336965
ukb-a-25	Alcohol intake frequency	rs61873510	PAX2	10	102626510	T	G	0.329215	0.0232588	0.00387855	2.0147e-09	336965
ukb-a-25	Alcohol intake frequency	rs11039429	NUP160	11	47867059	T	C	0.45391	-0.0251783	0.00356622	1.66571e-12	336965
ukb-a-25	Alcohol intake frequency	rs113929582	DPF2	11	65115761	T	G	0.0507697	-0.0468186	0.00808223	6.92915e-09	336965
ukb-a-25	Alcohol intake frequency	rs58905411	CBX5	12	54623132	A	G	0.411778	-0.0300048	0.00360911	9.31751e-17	336965
ukb-a-25	Alcohol intake frequency	rs2181328	CAB39L	13	49986118	G	A	0.711964	-0.0228437	0.00395574	7.70957e-09	336965
ukb-a-25	Alcohol intake frequency	rs9923768	RBFOX1	16	6163838	A	G	0.599638	-0.0210389	0.00363511	7.1425e-09	336965
ukb-a-25	Alcohol intake frequency	rs1421085	FTO	16	53800954	C	T	0.40212	0.0220955	0.0036231	1.07169e-09	336965
ukb-a-25	Alcohol intake frequency	rs1104608	PSMD7	16	73912588	C	G	0.426082	0.0203003	0.00362271	2.10073e-08	336965
ukb-a-25	Alcohol intake frequency	rs8049739	SULT1A1	16	28632288	C	G	0.626363	-0.035204	0.00367198	9.10961e-22	336965
ukb-a-25	Alcohol intake frequency	rs35105141	FAM57B	16	30057148	T	C	0.40244	0.0248224	0.00362176	7.20775e-12	336965
ukb-a-25	Alcohol intake frequency	rs2746025	FLII	17	18151611	A	C	0.338487	-0.0232092	0.00377751	8.0536e-10	336965
ukb-a-25	Alcohol intake frequency	rs650558	MLX	17	40721042	T	C	0.249999	0.0234905	0.00410419	1.04419e-08	336965
ukb-a-25	Alcohol intake frequency	rs17690703	SPPL2C	17	43925297	T	C	0.264575	0.0265614	0.00401343	3.6425e-11	336965
ukb-a-25	Alcohol intake frequency	rs1893659	C18orf8	18	21080859	A	C	0.463084	-0.0306112	0.00358145	1.26678e-17	336965
ukb-a-25	Alcohol intake frequency	rs571312	MC4R	18	57839769	A	C	0.234442	0.0267201	0.00418874	1.78443e-10	336965
ukb-a-25	Alcohol intake frequency	rs1788030	TCF4	18	53045198	T	C	0.458106	0.020424	0.0035913	1.2933e-08	336965
ukb-a-25	Alcohol intake frequency	rs838145	IZUMO1	19	49248730	A	G	0.542376	0.0239994	0.00359253	2.38726e-11	336965
ukb-a-25	Alcohol intake frequency	rs6016781	SAMHD1	20	35555921	T	C	0.392314	-0.0219485	0.00364715	1.76795e-09	336965
ukb-b-11348	Bread intake	rs9662365	DPYD	1	98461443	T	C	0.499481	0.0121661	0.00198921	9.59997e-10	452236
ukb-b-11348	Bread intake	rs13023099	FTCDNL1	2	200705623	A	C	0.571784	-0.0114708	0.00202287	1.40001e-08	452236
ukb-b-11348	Bread intake	rs6754311	DARS	2	136707982	C	T	0.264485	0.0141353	0.00224657	3.09999e-10	452236
ukb-b-11348	Bread intake	rs4665972	SNX17	2	27598097	C	T	0.604541	-0.0142361	0.00204335	3.19963e-12	452236
ukb-b-11348	Bread intake	rs75287965	CAMKMT	2	44673517	A	G	0.062933	-0.0247475	0.00409745	1.5e-09	452236
ukb-b-11348	Bread intake	rs13016665	VRK2	2	57995348	A	C	0.423235	0.0147544	0.00202829	3.50026e-13	452236
ukb-b-11348	Bread intake	rs1492988	KCNH7	2	163776010	G	C	0.599095	0.0115447	0.00203549	1.40001e-08	452236
ukb-b-11348	Bread intake	rs9832088	GBE1	3	81834065	A	T	0.521617	0.0147289	0.00198902	1.29987e-13	452236
ukb-b-11348	Bread intake	rs9881332	UBE2E2	3	23241798	G	C	0.581804	0.0113702	0.00202188	1.89998e-08	452236
ukb-b-11348	Bread intake	rs1994315	CADM2	3	85144149	C	T	0.685162	-0.0168239	0.00214445	4.30031e-15	452236
ukb-b-11348	Bread intake	rs73802707	LCORL	4	17932319	T	C	0.153694	-0.0159296	0.00276165	8e-09	452236
ukb-b-11348	Bread intake	rs2068650	TENM2	5	166835294	C	A	0.472074	-0.013938	0.00199929	3.10027e-12	452236
ukb-b-11348	Bread intake	rs17083079	NR2F1	5	92683607	A	G	0.047423	0.0301138	0.00467938	1.2e-10	452236
ukb-b-11348	Bread intake	rs2517678	HLA-A	6	29933225	T	C	0.368395	0.013233	0.00208598	2.19999e-10	452236
ukb-b-11348	Bread intake	rs596878	CITED2	6	140286236	C	A	0.449595	-0.011739	0.00201069	5.30005e-09	452236
ukb-b-11348	Bread intake	rs79436018	SND1	7	127694032	C	T	0.116276	-0.0176147	0.00311645	1.6e-08	452236
ukb-b-11348	Bread intake	rs7802468	OR6B1	7	143704416	T	C	0.371501	-0.0233527	0.00205629	6.90081e-30	452236
ukb-b-11348	Bread intake	rs10761661	ADO	10	64525135	T	C	0.45322	-0.0114852	0.00200486	1e-08	452236
ukb-b-11348	Bread intake	rs55745436	RP11-491H19.1	10	63591768	T	C	0.237279	0.0134245	0.00234263	1e-08	452236
ukb-b-11348	Bread intake	rs1940033	NTM	11	131882807	T	C	0.592727	-0.011079	0.00202843	4.70002e-08	452236
ukb-b-11348	Bread intake	rs11183201	ARID2	12	46170982	C	T	0.507856	-0.016725	0.00199574	5.30029e-17	452236
ukb-b-11348	Bread intake	rs6580721	TMBIM6	12	50155400	G	A	0.188665	0.017205	0.00254355	1.29987e-11	452236
ukb-b-11348	Bread intake	rs11060853	ABCB9	12	123424071	G	A	0.411804	-0.012789	0.00202087	2.5e-10	452236
ukb-b-11348	Bread intake	rs9564268	PCDH9	13	66204880	C	T	0.615619	-0.0121606	0.00204932	2.99999e-09	452236
ukb-b-11348	Bread intake	rs9529024	PCDH9	13	66713569	T	A	0.370396	-0.0129169	0.00206792	4.20001e-10	452236
ukb-b-11348	Bread intake	rs11628639	VRK1	14	97837568	C	T	0.243333	-0.013495	0.00232226	6.19998e-09	452236
ukb-b-11348	Bread intake	rs9323989	C14orf177	14	98587669	C	T	0.379169	-0.0116143	0.00205547	1.6e-08	452236
ukb-b-11348	Bread intake	rs28406095	RPAP1	15	41825092	A	G	0.461729	-0.010949	0.00200012	4.39997e-08	452236
ukb-b-11348	Bread intake	rs4984685	FBXL16	16	754230	A	G	0.201006	0.0135849	0.00248083	4.39997e-08	452236
ukb-b-11348	Bread intake	rs62091167	TCF4	18	53130630	C	A	0.215931	-0.0138402	0.0024253	1.2e-08	452236
ukb-b-11348	Bread intake	rs656817	SYT4	18	40994935	G	A	0.334442	-0.0126883	0.00210929	1.79999e-09	452236
ukb-b-11348	Bread intake	rs7276867	ADARB1	21	46496880	C	G	0.541677	0.011348	0.002003	1.5e-08	452236
ukb-b-1489	Cheese intake	rs78876700	AJAP1	1	4670487	A	G	0.137431	0.0180965	0.00327852	3.40001e-08	451486
ukb-b-1489	Cheese intake	rs531358	CCDC18	1	93676011	T	C	0.649768	0.0131666	0.00233731	1.79999e-08	451486
ukb-b-1489	Cheese intake	rs2802530	DPYD	1	98546134	A	G	0.876502	0.0186266	0.00339704	4.20001e-08	451486
ukb-b-1489	Cheese intake	rs6685323	AQP10	1	154295592	T	C	0.309293	-0.0131886	0.00241592	4.79999e-08	451486
ukb-b-1489	Cheese intake	rs2339928	ATAD2B	2	24049453	A	G	0.704069	0.0148578	0.00244494	1.2e-09	451486
ukb-b-1489	Cheese intake	rs12475594	FANCL	2	58433375	G	A	0.178459	0.0160073	0.00292518	4.39997e-08	451486
ukb-b-1489	Cheese intake	rs504675	SIX3	2	45154689	T	C	0.352634	0.0274418	0.00234182	1e-31	451486
ukb-b-1489	Cheese intake	rs72970243	R3HDM1	2	136484232	A	G	0.12044	0.0222011	0.00340166	6.70039e-11	451486
ukb-b-1489	Cheese intake	rs1514755	CSRNP3	2	166299635	G	A	0.239596	0.0163749	0.00261651	3.89996e-10	451486
ukb-b-1489	Cheese intake	rs79184944	OTOL1	3	161549397	A	T	0.134346	0.0196018	0.00328458	2.39999e-09	451486
ukb-b-1489	Cheese intake	rs4296548	TRANK1	3	36915814	G	T	0.609594	0.0130245	0.00228781	1.2e-08	451486
ukb-b-1489	Cheese intake	rs62245792	FAM19A1	3	68410652	A	T	0.150049	-0.0179341	0.00316317	1.40001e-08	451486
ukb-b-1489	Cheese intake	rs77742462	BBX	3	107637010	G	A	0.020525	-0.0474668	0.00827804	9.80009e-09	451486
ukb-b-1489	Cheese intake	rs2352974	TRAIP	3	49890613	T	C	0.48979	-0.0144972	0.0022428	1e-10	451486
ukb-b-1489	Cheese intake	rs6774906	XXYLT1	3	194803510	C	A	0.040653	0.0316294	0.00567262	2.5e-08	451486
ukb-b-1489	Cheese intake	rs4681981	FAM208A	3	56704919	A	C	0.469086	-0.0124361	0.00224121	2.90001e-08	451486
ukb-b-1489	Cheese intake	rs4860341	ADGRL3	4	61251106	C	T	0.928742	0.0243652	0.00435152	2.19999e-08	451486
ukb-b-1489	Cheese intake	rs73096946	FAM184B	4	17788715	C	T	0.157396	-0.0205914	0.00306664	1.9002e-11	451486
ukb-b-1489	Cheese intake	rs13107325	SLC39A8	4	103188709	T	C	0.074693	-0.0291639	0.00425285	7.00003e-12	451486
ukb-b-1489	Cheese intake	rs10938397	GNPDA2	4	45182527	G	A	0.434462	-0.0127071	0.00225751	1.79999e-08	451486
ukb-b-1489	Cheese intake	rs4692708	SH3RF1	4	170228542	C	A	0.252659	0.0147298	0.00258904	1.29999e-08	451486
ukb-b-1489	Cheese intake	rs26579	MEF2C	5	87985295	C	G	0.586217	-0.0128007	0.00229427	2.39999e-08	451486
ukb-b-1489	Cheese intake	rs6873324	GALNT10	5	153597288	C	A	0.425802	-0.0124766	0.00227073	3.89996e-08	451486
ukb-b-1489	Cheese intake	rs9504123	CDYL	6	4478474	C	A	0.274743	0.0141706	0.00250387	1.5e-08	451486
ukb-b-1489	Cheese intake	rs975303	RNF144B	6	19028788	G	A	0.181313	0.0212756	0.00290699	2.49977e-13	451486
ukb-b-1489	Cheese intake	rs1931805	KHDRBS2	6	62630863	C	T	0.500062	0.0126363	0.00223591	1.6e-08	451486
ukb-b-1489	Cheese intake	rs113367286	MKRN1	7	140144414	T	C	0.278467	0.0151797	0.00249985	1.29999e-09	451486
ukb-b-1489	Cheese intake	rs34198643	MAD1L1	7	2203808	T	C	0.224165	-0.0167006	0.00267855	4.49997e-10	451486
ukb-b-1489	Cheese intake	rs12672200	TFEC	7	115461436	A	G	0.325794	-0.0137634	0.00239456	8.99995e-09	451486
ukb-b-1489	Cheese intake	rs9649582	CHCHD3	7	132526871	T	A	0.317256	-0.0146166	0.00241153	1.40001e-09	451486
ukb-b-1489	Cheese intake	rs7012814	PPP1R3B	8	9173358	A	G	0.473966	-0.0185161	0.00225388	2.09991e-16	451486
ukb-b-1489	Cheese intake	rs7386207	LY6H	8	144246027	T	C	0.563517	-0.0124974	0.00226925	3.59998e-08	451486
ukb-b-1489	Cheese intake	rs13257887	MSRA	8	10187716	C	T	0.358942	0.0161808	0.00256186	2.69998e-10	451486
ukb-b-1489	Cheese intake	rs3911016	AGTPBP1	9	88029000	G	T	0.120938	0.0213573	0.0034399	5.30005e-10	451486
ukb-b-1489	Cheese intake	rs4503172	TTLL11	9	124640841	T	C	0.608301	0.0129596	0.002293	1.6e-08	451486
ukb-b-1489	Cheese intake	rs1806771	ARID5B	10	63682387	G	T	0.087876	-0.0221467	0.004035	4.09996e-08	451486
ukb-b-1489	Cheese intake	rs73335955	SORCS3	10	106766879	C	T	0.05334	0.0277726	0.00497824	2.39999e-08	451486
ukb-b-1489	Cheese intake	rs10896050	OVOL1	11	65577516	T	G	0.193171	-0.0184695	0.00283438	7.19946e-11	451486
ukb-b-1489	Cheese intake	rs67238148	OR10A3	11	7946480	T	G	0.217471	0.0165432	0.00271432	1.09999e-09	451486
ukb-b-1489	Cheese intake	rs7936836	HSD17B12	11	43633645	A	C	0.417538	0.0159029	0.00227272	2.60016e-12	451486
ukb-b-1489	Cheese intake	rs73024305	SLC37A2	11	124942269	C	G	0.054789	0.0325373	0.00492718	4.00037e-11	451486
ukb-b-1489	Cheese intake	rs12786959	CHORDC1	11	89943676	T	A	0.196267	-0.0160712	0.00281988	1.2e-08	451486
ukb-b-1489	Cheese intake	rs524468	SLC6A13	12	371786	G	A	0.260633	-0.0142421	0.00255161	2.39999e-08	451486
ukb-b-1489	Cheese intake	rs1024853	RIC8B	12	107291383	G	C	0.437902	-0.0128634	0.00226242	1.29999e-08	451486
ukb-b-1489	Cheese intake	rs7298331	ST8SIA1	12	22322789	C	A	0.604531	-0.013175	0.00230588	1.09999e-08	451486
ukb-b-1489	Cheese intake	rs12296440	KCNH3	12	49927148	A	G	0.169681	0.0187942	0.00297985	2.80001e-10	451486
ukb-b-1489	Cheese intake	rs61953351	OASL	12	121456616	T	G	0.250366	0.0145932	0.00257996	1.5e-08	451486
ukb-b-1489	Cheese intake	rs1073242	PCDH17	13	58715219	A	G	0.553825	0.015728	0.00229156	6.70039e-12	451486
ukb-b-1489	Cheese intake	rs11620149	SLITRK5	13	89816082	C	T	0.143308	-0.0176745	0.0032085	3.59998e-08	451486
ukb-b-1489	Cheese intake	rs17115145	PRKD1	14	30122409	T	C	0.401282	-0.0128806	0.00228956	1.79999e-08	451486
ukb-b-1489	Cheese intake	rs35270670	WHAMM	15	83481880	G	A	0.217962	0.0163794	0.00270974	1.5e-09	451486
ukb-b-1489	Cheese intake	rs4776970	MAP2K5	15	68080886	T	A	0.357982	0.0154088	0.00232683	3.50026e-11	451486
ukb-b-1489	Cheese intake	rs12447542	RBFOX1	16	7744180	A	G	0.12558	0.0197476	0.00340698	6.80002e-09	451486
ukb-b-1489	Cheese intake	rs61734410	CACNA1H	16	1252369	T	C	0.255213	0.016654	0.00262279	2.19999e-10	451486
ukb-b-1489	Cheese intake	rs62034322	NUPR1	16	28535834	A	G	0.379848	-0.0139355	0.00229986	1.40001e-09	451486
ukb-b-1489	Cheese intake	rs71386942	PKD1L3	16	71992817	A	C	0.268947	0.0144554	0.00252205	9.90011e-09	451486
ukb-b-1489	Cheese intake	rs11649653	CTF1	16	30918487	G	C	0.38208	0.0138485	0.00229169	1.5e-09	451486
ukb-b-1489	Cheese intake	rs919109	HOXB3	17	46675977	C	G	0.138752	0.0199382	0.00324329	7.90005e-10	451486
ukb-b-1489	Cheese intake	rs2854175	GH1	17	61998469	A	C	0.257474	0.0169937	0.00256857	3.69999e-11	451486
ukb-b-1489	Cheese intake	rs12951057	NSF	17	44794558	G	C	0.165627	-0.0211557	0.00304376	3.59998e-12	451486
ukb-b-1489	Cheese intake	rs2960578	NPC1	18	21143739	G	T	0.496281	0.0170282	0.00223594	2.60016e-14	451486
ukb-b-1489	Cheese intake	rs1434511	SKOR2	18	44829435	T	C	0.455286	0.0129646	0.00225868	9.49992e-09	451486
ukb-b-1489	Cheese intake	rs1291145	SAMHD1	20	35528475	C	T	0.685848	-0.0202495	0.00241026	4.40048e-17	451486
ukb-b-1489	Cheese intake	rs6126641	TSHZ2	20	51296552	A	G	0.336196	0.013226	0.00239492	3.29997e-08	451486
ukb-b-1489	Cheese intake	rs62236533	DESI1	22	41992169	A	G	0.108791	0.0247617	0.00364674	1.10002e-11	451486
ukb-b-15926	Cereal intake	rs10857964	ST7L	1	113097633	C	T	0.205117	0.0140866	0.0022053	1.7e-10	441640
ukb-b-15926	Cereal intake	rs12354267	ST3GAL3	1	44248272	C	T	0.309145	0.0116473	0.00193279	1.7e-09	441640
ukb-b-15926	Cereal intake	rs112780312	GATAD2B	1	153797015	A	G	0.274969	-0.0121483	0.0020189	1.79999e-09	441640
ukb-b-15926	Cereal intake	rs184643	SIX3	2	45189441	A	G	0.56672	-0.0121653	0.00180474	1.59993e-11	441640
ukb-b-15926	Cereal intake	rs6545770	BCL11A	2	60204427	T	A	0.748101	-0.013728	0.00206041	2.70023e-11	441640
ukb-b-15926	Cereal intake	rs4988235	MCM6	2	136608646	A	G	0.736893	0.0114	0.00201241	1.5e-08	441640
ukb-b-15926	Cereal intake	rs67723420	ARPP21	3	35775115	A	T	0.376335	0.0105252	0.00184665	1.2e-08	441640
ukb-b-15926	Cereal intake	rs7619139	RARB	3	25110415	A	T	0.588533	-0.016951	0.00181499	9.70063e-21	441640
ukb-b-15926	Cereal intake	rs9846396	ZBTB38	3	141140968	T	C	0.441556	0.0119674	0.00180031	2.99985e-11	441640
ukb-b-15926	Cereal intake	rs11097340	GRID2	4	93465297	T	C	0.399592	-0.0115334	0.00181501	2.1e-10	441640
ukb-b-15926	Cereal intake	rs3115230	KIAA1109	4	123009766	A	C	0.752001	-0.0114779	0.00207131	2.99999e-08	441640
ukb-b-15926	Cereal intake	rs11940694	KLB	4	39414993	G	A	0.604068	-0.0126647	0.00183426	5.00035e-12	441640
ukb-b-15926	Cereal intake	rs10057775	TMEM161B	5	87469663	C	T	0.893563	0.0200293	0.00289378	4.49987e-12	441640
ukb-b-15926	Cereal intake	rs79642906	PDE4D	5	59650336	A	G	0.083314	-0.0181581	0.00322812	1.89998e-08	441640
ukb-b-15926	Cereal intake	rs1853931	NKAIN2	6	125170409	A	G	0.531294	-0.0113368	0.00181017	3.79997e-10	441640
ukb-b-15926	Cereal intake	rs6918737	ID4	6	19721681	A	T	0.234488	0.0137325	0.00210976	7.59976e-11	441640
ukb-b-15926	Cereal intake	rs2817377	TFAP2B	6	50789176	A	G	0.537948	0.00990084	0.00178933	3.09999e-08	441640
ukb-b-15926	Cereal intake	rs2504706	PKHD1	6	51258579	C	T	0.234682	0.0181793	0.00210238	5.30029e-18	441640
ukb-b-15926	Cereal intake	rs9374896	MMS22L	6	98310484	T	C	0.466274	0.0175265	0.00179165	1.29987e-22	441640
ukb-b-15926	Cereal intake	rs4410790	AHR	7	17284577	C	T	0.630668	-0.0109143	0.00184697	3.40001e-09	441640
ukb-b-15926	Cereal intake	rs62442924	MAD1L1	7	1989976	T	C	0.194276	0.0127309	0.00225709	1.7e-08	441640
ukb-b-15926	Cereal intake	rs13234131	MLXIPL	7	73025975	G	A	0.128369	0.0170117	0.0026602	1.6e-10	441640
ukb-b-15926	Cereal intake	rs9987289	PPP1R3B	8	9183358	G	A	0.908767	0.0178679	0.0030947	7.79992e-09	441640
ukb-b-15926	Cereal intake	rs4739095	YTHDF3	8	64391730	A	G	0.765732	-0.0128656	0.00210523	9.90011e-10	441640
ukb-b-15926	Cereal intake	rs2927238	HNF4G	8	76758514	G	T	0.613181	0.0102465	0.0018288	2.1e-08	441640
ukb-b-15926	Cereal intake	rs2799849	RMI1	9	86752641	T	C	0.678123	-0.0123289	0.00190573	9.79941e-11	441640
ukb-b-15926	Cereal intake	rs7040561	PBX3	9	128528978	A	T	0.850635	-0.0162685	0.00252002	1.09999e-10	441640
ukb-b-15926	Cereal intake	rs491711	METTL15	11	28742220	C	A	0.311975	0.0116885	0.00193366	1.5e-09	441640
ukb-b-15926	Cereal intake	rs2450126	USP35	11	77916279	G	A	0.156746	-0.0149019	0.00245669	1.29999e-09	441640
ukb-b-15926	Cereal intake	rs10837531	LRRC4C	11	40966859	G	C	0.455002	0.0107836	0.00179687	2e-09	441640
ukb-b-15926	Cereal intake	rs11038810	PHF21A	11	46210773	G	A	0.644091	0.0111343	0.00186325	2.30001e-09	441640
ukb-b-15926	Cereal intake	rs627185	SORL1	11	121553314	G	C	0.544427	-0.0108269	0.00179076	1.5e-09	441640
ukb-b-15926	Cereal intake	rs2472297	CYP1A1	15	75027880	T	C	0.261458	-0.0158518	0.00202189	4.49987e-15	441640
ukb-b-15926	Cereal intake	rs1104608	PSMD7	16	73912588	C	G	0.426239	0.0108629	0.00181843	2.30001e-09	441640
ukb-b-15926	Cereal intake	rs68136852	PIPOX	17	27382061	A	C	0.152389	-0.0141222	0.00247848	1.2e-08	441640
ukb-b-15926	Cereal intake	rs3859193	GSDMA	17	38125856	A	T	0.470074	-0.0103258	0.00179925	9.49992e-09	441640
ukb-b-15926	Cereal intake	rs8097544	METTL4	18	1839564	G	A	0.145206	-0.0246368	0.00254108	3.19963e-22	441640
ukb-b-15926	Cereal intake	rs4797242	L3MBTL4	18	6407483	A	C	0.297207	0.0114312	0.00194889	4.49997e-09	441640
ukb-b-15926	Cereal intake	rs11670024	CRTC1	19	18818335	G	A	0.115508	0.0160114	0.00279947	1.09999e-08	441640
ukb-b-15926	Cereal intake	rs6510177	ZNF536	19	31211647	C	T	0.805589	-0.0130354	0.00228744	1.2e-08	441640
ukb-b-15926	Cereal intake	rs78854891	AC006486.9	19	42752078	C	T	0.065728	0.0221411	0.00363312	1.09999e-09	441640
ukb-b-15926	Cereal intake	rs56131196	APOC1	19	45422846	A	G	0.188724	0.0180024	0.00227695	2.70023e-15	441640
ukb-b-15926	Cereal intake	rs838133	FGF21	19	49259529	G	A	0.549201	-0.0206515	0.00184331	3.90032e-29	441640
ukb-b-16576	Dried fruit intake	rs261809	RGS7	1	241054465	G	A	0.540636	-0.00962858	0.00167902	9.80009e-09	421764
ukb-b-16576	Dried fruit intake	rs11586016	PTPRF	1	44031793	C	G	0.371004	0.00987818	0.00173034	1.09999e-08	421764
ukb-b-16576	Dried fruit intake	rs12137234	NEGR1	1	72270797	T	C	0.303772	0.0102051	0.00183744	2.80001e-08	421764
ukb-b-16576	Dried fruit intake	rs72720396	BARHL2	1	91191582	G	A	0.229157	0.0114265	0.00198541	8.70001e-09	421764
ukb-b-16576	Dried fruit intake	rs11811826	LRRN2	1	204603861	A	T	0.224231	0.0132178	0.0020058	4.40048e-11	421764
ukb-b-16576	Dried fruit intake	rs3101339	NEGR1	1	72748669	C	A	0.603285	0.0142595	0.00170546	6.20012e-17	421764
ukb-b-16576	Dried fruit intake	rs75641275	DPYD	1	98327133	C	A	0.143372	-0.0141613	0.00238518	2.90001e-09	421764
ukb-b-16576	Dried fruit intake	rs7582086	BCL11A	2	60231826	T	G	0.468273	-0.00962821	0.00167381	8.79995e-09	421764
ukb-b-16576	Dried fruit intake	rs7599488	BCL11A	2	60718347	T	C	0.426408	-0.0104154	0.00168729	6.69993e-10	421764
ukb-b-16576	Dried fruit intake	rs4149513	CHST10	2	101022726	A	G	0.493537	0.01173	0.00167139	2.19989e-12	421764
ukb-b-16576	Dried fruit intake	rs17184707	SCN2A	2	166183577	T	C	0.212811	-0.0114381	0.00204011	2.1e-08	421764
ukb-b-16576	Dried fruit intake	rs4269101	SATB1	3	18763543	G	T	0.718948	-0.0138099	0.00185921	1.10002e-13	421764
ukb-b-16576	Dried fruit intake	rs11720884	ABHD5	3	43941406	G	A	0.250137	0.0111797	0.00193554	7.59994e-09	421764
ukb-b-16576	Dried fruit intake	rs57499472	ZIC1	3	147239337	C	T	0.404131	0.00991231	0.00171869	8.10009e-09	421764
ukb-b-16576	Dried fruit intake	rs10026792	ADD1	4	2862190	A	G	0.290404	0.0108465	0.0018423	3.89996e-09	421764
ukb-b-16576	Dried fruit intake	rs1648404	NWD2	4	37175523	T	C	0.476112	0.00941595	0.00167357	1.79999e-08	421764
ukb-b-16576	Dried fruit intake	rs746868	LTA	6	31540429	G	C	0.614662	-0.0129055	0.00171452	5.19996e-14	421764
ukb-b-16576	Dried fruit intake	rs9385269	POU3F2	6	98547979	T	C	0.524565	0.0120673	0.00168183	7.19946e-13	421764
ukb-b-16576	Dried fruit intake	rs2328887	LRRC16A	6	25430149	C	T	0.899467	0.0189482	0.00277607	8.80035e-12	421764
ukb-b-16576	Dried fruit intake	rs2533273	DPP6	7	153485282	A	C	0.48453	-0.00987659	0.00167714	3.89996e-09	421764
ukb-b-16576	Dried fruit intake	rs7808471	CHCHD3	7	132716502	C	T	0.322136	-0.0115362	0.00178604	1.09999e-10	421764
ukb-b-16576	Dried fruit intake	rs11772627	MAD1L1	7	2109821	C	G	0.18202	0.0183338	0.00217099	2.99985e-17	421764
ukb-b-16576	Dried fruit intake	rs7829800	LY6H	8	144258705	G	A	0.671041	-0.0104463	0.00178709	5.1e-09	421764
ukb-b-16576	Dried fruit intake	rs10740991	DNAJC1	10	22058137	C	G	0.717606	0.016739	0.00185722	1.99986e-19	421764
ukb-b-16576	Dried fruit intake	rs7916868	JMJD1C	10	64988931	T	A	0.503499	0.00960741	0.00167167	9.09997e-09	421764
ukb-b-16576	Dried fruit intake	rs893856	CTBP2	10	126723567	A	G	0.148988	-0.013361	0.00234923	1.29999e-08	421764
ukb-b-16576	Dried fruit intake	rs10896126	BBS1	11	66292908	G	A	0.303582	-0.015009	0.00181919	1.59993e-16	421764
ukb-b-16576	Dried fruit intake	rs11037497	HSD17B12	11	43622423	C	G	0.446175	0.0104396	0.00168442	5.69994e-10	421764
ukb-b-16576	Dried fruit intake	rs1622515	CEP57	11	95523433	G	A	0.484704	0.00991719	0.00167077	2.90001e-09	421764
ukb-b-16576	Dried fruit intake	rs3764002	WSCD2	12	108618630	T	C	0.261416	0.0131215	0.00190081	5.10035e-12	421764
ukb-b-16576	Dried fruit intake	rs4140799	SIPA1L1	14	72170969	A	G	0.531856	0.0094566	0.00167846	1.79999e-08	421764
ukb-b-16576	Dried fruit intake	rs34162196	OR10G3	14	22038125	T	C	0.101001	-0.0223628	0.00277168	7.10068e-16	421764
ukb-b-16576	Dried fruit intake	rs10129747	IRF2BPL	14	77433198	G	A	0.530254	0.00935902	0.00168126	2.59998e-08	421764
ukb-b-16576	Dried fruit intake	rs1797235	SEMA6D	15	47821612	C	G	0.374623	-0.0100206	0.00174235	8.9e-09	421764
ukb-b-16576	Dried fruit intake	rs11632215	SORD	15	45319982	C	A	0.120179	-0.0141434	0.00258382	4.39997e-08	421764
ukb-b-16576	Dried fruit intake	rs862227	ZFHX3	16	73602926	G	A	0.458327	-0.0091646	0.00167238	4.30002e-08	421764
ukb-b-16576	Dried fruit intake	rs1582322	TOX3	16	52105988	G	A	0.604805	0.00994346	0.00171571	6.80002e-09	421764
ukb-b-16576	Dried fruit intake	rs62084586	SUPT4H1	17	56419228	C	T	0.165729	0.0133946	0.00226174	3.2e-09	421764
ukb-b-16576	Dried fruit intake	rs8081370	MYO1C	17	1373612	T	C	0.910232	-0.0166666	0.00293795	1.40001e-08	421764
ukb-b-16576	Dried fruit intake	rs4800488	NPC1	18	21117571	A	C	0.489858	0.0119836	0.00167202	7.70016e-13	421764
ukb-b-16576	Dried fruit intake	rs17175518	MC4R	18	57850583	A	C	0.232775	0.0114962	0.00197514	5.89997e-09	421764
ukb-b-16576	Dried fruit intake	rs11152349	ZCCHC2	18	60233646	A	G	0.302856	0.00991215	0.0018176	4.90004e-08	421764
ukb-b-16576	Dried fruit intake	rs429358	APOE	19	45411941	C	T	0.154208	0.0199445	0.00231362	6.70039e-18	421764
ukb-b-3881	Fresh fruit intake	rs2790688	NUP210L	1	153992909	T	C	0.154068	0.0114466	0.00169613	1.50003e-11	446462
ukb-b-3881	Fresh fruit intake	rs559734	PTBP2	1	97304868	C	G	0.711817	0.00776806	0.00136078	1.09999e-08	446462
ukb-b-3881	Fresh fruit intake	rs12044599	LRRN2	1	204564714	G	A	0.21008	0.00942073	0.0015033	3.69999e-10	446462
ukb-b-3881	Fresh fruit intake	rs7554485	LEPR	1	65945906	C	T	0.611539	-0.00801014	0.00125414	1.7e-10	446462
ukb-b-3881	Fresh fruit intake	rs1620977	NEGR1	1	72729142	G	A	0.730517	-0.0131742	0.00137761	1.10002e-21	446462
ukb-b-3881	Fresh fruit intake	rs2867113	TMEM18	2	651365	A	G	0.130942	-0.0138606	0.00196025	1.50003e-12	446462
ukb-b-3881	Fresh fruit intake	rs17049185	VRK2	2	58072660	T	G	0.267872	0.00804043	0.00139033	7.29995e-09	446462
ukb-b-3881	Fresh fruit intake	rs11896330	BCL11A	2	60235568	A	G	0.632839	-0.00844567	0.0012744	3.40017e-11	446462
ukb-b-3881	Fresh fruit intake	rs72974263	CUL3	2	225447371	T	C	0.318282	0.00738684	0.00131242	1.79999e-08	446462
ukb-b-3881	Fresh fruit intake	rs817223	TMEM182	2	104094008	C	T	0.481314	-0.00726908	0.00122339	2.80001e-09	446462
ukb-b-3881	Fresh fruit intake	rs4953150	SIX3	2	45157336	T	C	0.344088	-0.00843921	0.00129268	6.59933e-11	446462
ukb-b-3881	Fresh fruit intake	rs10192394	ZEB2	2	146298007	T	C	0.528785	-0.00766096	0.0012287	4.49997e-10	446462
ukb-b-3881	Fresh fruit intake	rs1375566	CADM2	3	85642479	A	G	0.627412	-0.00783382	0.001266	6.1e-10	446462
ukb-b-3881	Fresh fruit intake	rs13072255	ZNF385D	3	21038260	C	A	0.493966	0.00898012	0.00122355	2.09991e-13	446462
ukb-b-3881	Fresh fruit intake	rs1356292	DGKG	3	185824903	T	C	0.807546	0.00917471	0.00155324	3.50002e-09	446462
ukb-b-3881	Fresh fruit intake	rs12641371	IGFBP7	4	59882235	T	C	0.433148	0.00791271	0.00123354	1.40001e-10	446462
ukb-b-3881	Fresh fruit intake	rs10064431	FAM172A	5	92950673	C	T	0.522495	-0.00757392	0.00122365	5.99998e-10	446462
ukb-b-3881	Fresh fruit intake	rs149449	CAST	5	95902093	A	G	0.489167	0.00728855	0.00122061	2.39999e-09	446462
ukb-b-3881	Fresh fruit intake	rs2143081	TFAP2B	6	50782834	A	G	0.539822	0.00832073	0.00122891	1.29987e-11	446462
ukb-b-3881	Fresh fruit intake	rs586346	C2	6	31875712	C	T	0.635353	-0.0069217	0.00126583	4.49997e-08	446462
ukb-b-3881	Fresh fruit intake	rs994270	PKHD1	6	51187787	G	C	0.235126	0.0132585	0.00144389	4.19952e-20	446462
ukb-b-3881	Fresh fruit intake	rs329274	DPY19L1	7	35078743	G	A	0.485636	0.0068183	0.00122813	2.80001e-08	446462
ukb-b-3881	Fresh fruit intake	rs10271924	DPP6	7	153495206	T	C	0.492595	-0.00704676	0.00125592	2e-08	446462
ukb-b-3881	Fresh fruit intake	rs10249294	OR6B1	7	143723137	A	G	0.372973	0.0195637	0.00126299	4.10015e-54	446462
ukb-b-3881	Fresh fruit intake	rs12536253	SND1	7	127595077	C	G	0.24901	-0.00815943	0.00141599	8.30004e-09	446462
ukb-b-3881	Fresh fruit intake	rs7818437	MSRA	8	10209623	C	T	0.235903	-0.00804815	0.00145251	2.99999e-08	446462
ukb-b-3881	Fresh fruit intake	rs1866823	PENK	8	57436577	A	G	0.544469	0.00743079	0.0012406	2.1e-09	446462
ukb-b-3881	Fresh fruit intake	rs6475724	ELAVL2	9	23274223	T	C	0.727296	0.00772163	0.00137406	1.89998e-08	446462
ukb-b-3881	Fresh fruit intake	rs7869969	FAM120A	9	96217447	G	A	0.330836	0.00756738	0.00129919	5.69994e-09	446462
ukb-b-3881	Fresh fruit intake	rs4302893	SMARCA2	9	1734863	A	G	0.334189	0.00738857	0.00129959	1.29999e-08	446462
ukb-b-3881	Fresh fruit intake	rs2093654	ERMP1	9	5780121	G	A	0.388133	0.00712915	0.00125874	1.5e-08	446462
ukb-b-3881	Fresh fruit intake	rs11248509	BUB3	10	125134393	T	A	0.371237	0.00732973	0.00126801	7.39997e-09	446462
ukb-b-3881	Fresh fruit intake	rs9919429	REEP3	10	65313819	G	A	0.486008	-0.00672322	0.00122289	3.79997e-08	446462
ukb-b-3881	Fresh fruit intake	rs10828266	DNAJC1	10	22098701	G	A	0.715634	0.0123642	0.00135696	8.10028e-20	446462
ukb-b-3881	Fresh fruit intake	rs12780952	SORCS3	10	107577033	A	G	0.286382	0.00747457	0.00135361	3.40001e-08	446462
ukb-b-3881	Fresh fruit intake	rs10840126	ST5	11	8825774	G	A	0.376121	-0.00771754	0.00128576	1.89998e-09	446462
ukb-b-3881	Fresh fruit intake	rs10838724	CELF1	11	47527052	T	G	0.367992	0.00901088	0.00128277	2.09991e-12	446462
ukb-b-3881	Fresh fruit intake	rs11032362	CD59	11	33759092	A	G	0.090976	0.0123929	0.00212339	5.30005e-09	446462
ukb-b-3881	Fresh fruit intake	rs60452247	FERMT3	11	63981507	A	G	0.363079	0.00796969	0.00126932	3.40001e-10	446462
ukb-b-3881	Fresh fruit intake	rs7982441	PRR20A	13	55924013	C	T	0.731883	-0.00841258	0.00137614	9.80009e-10	446462
ukb-b-3881	Fresh fruit intake	rs9517948	ZIC2	13	100650708	T	C	0.451352	0.00695315	0.00123287	1.7e-08	446462
ukb-b-3881	Fresh fruit intake	rs12885598	NUBPL	14	32071665	A	G	0.596671	0.00751549	0.00124738	1.7e-09	446462
ukb-b-3881	Fresh fruit intake	rs34162196	OR10G3	14	22038125	T	C	0.1008	-0.0181417	0.0020297	4.00037e-19	446462
ukb-b-3881	Fresh fruit intake	rs28479795	NRXN3	14	79943606	T	C	0.221473	0.0112324	0.00147345	2.49977e-14	446462
ukb-b-3881	Fresh fruit intake	rs62051554	ZFHX3	16	72826387	A	G	0.108545	0.0116118	0.00198143	4.60002e-09	446462
ukb-b-3881	Fresh fruit intake	rs862227	ZFHX3	16	73602926	G	A	0.457858	-0.0101452	0.00122398	1.10002e-16	446462
ukb-b-3881	Fresh fruit intake	rs1051547	SYT17	16	19279380	C	T	0.561537	-0.00757523	0.00124161	1.09999e-09	446462
ukb-b-3881	Fresh fruit intake	rs139042899	USP32	17	58443095	C	A	0.013469	0.035995	0.00608106	3.2e-09	446462
ukb-b-3881	Fresh fruit intake	rs2048522	SKOR2	18	44800515	T	A	0.434968	0.0095625	0.00124771	1.80011e-14	446462
ukb-b-3881	Fresh fruit intake	rs73455661	MC4R	18	57968685	G	A	0.279338	0.0102938	0.0013622	4.10015e-14	446462
ukb-b-3881	Fresh fruit intake	rs8095324	KCTD1	18	24131659	G	A	0.404041	-0.00694613	0.00124903	2.69998e-08	446462
ukb-b-3881	Fresh fruit intake	rs11085749	C19orf38	19	10961273	A	G	0.387076	-0.00773361	0.00125477	7.10003e-10	446462
ukb-b-3881	Fresh fruit intake	rs2302593	QPCTL	19	46196634	G	C	0.486625	0.00852802	0.00122303	3.10027e-12	446462
ukb-b-3881	Fresh fruit intake	rs739320	FGF21	19	49261368	C	T	0.60575	-0.00899731	0.00127708	1.9002e-12	446462
ukb-b-3881	Fresh fruit intake	rs78537042	SCAF4	21	33068937	A	C	0.086801	-0.0119259	0.00218432	4.79999e-08	446462
ukb-b-17627	Non-oily fish intake	rs16822430	ARHGAP15	2	144147475	C	T	0.23321	0.0116344	0.00191996	1.40001e-09	460880
ukb-b-17627	Non-oily fish intake	rs1260326	GCKR	2	27730940	C	T	0.604249	-0.00955354	0.0016553	7.90005e-09	460880
ukb-b-17627	Non-oily fish intake	rs11680516	KLF7	2	208205711	C	T	0.202388	0.0122842	0.00202829	1.40001e-09	460880
ukb-b-17627	Non-oily fish intake	rs3799077	ADGRB3	6	69996217	G	T	0.309993	-0.0107346	0.00175764	1e-09	460880
ukb-b-17627	Non-oily fish intake	rs4318925	HLA-DOB	6	32761506	T	C	0.177245	-0.0150377	0.0021207	1.29987e-12	460880
ukb-b-17627	Non-oily fish intake	rs6957745	MLXIPL	7	73056750	C	T	0.202978	-0.0121791	0.00202331	1.79999e-09	460880
ukb-b-17627	Non-oily fish intake	rs17317920	NPVF	7	25517103	G	A	0.479238	0.00906029	0.0016312	2.80001e-08	460880
ukb-b-17627	Non-oily fish intake	rs35287743	MVK	12	110057250	T	G	0.11583	-0.0177401	0.00255244	3.59998e-12	460880
ukb-b-17627	Non-oily fish intake	rs7148387	PRKD1	14	29775132	G	A	0.590715	-0.00930647	0.00165022	1.7e-08	460880
ukb-b-17627	Non-oily fish intake	rs56094641	FTO	16	53806453	G	A	0.404619	0.0125875	0.00165108	2.49977e-14	460880
ukb-b-17627	Non-oily fish intake	rs838133	FGF21	19	49259529	G	A	0.549409	0.016184	0.00167625	4.70002e-22	460880
ukb-b-2209	Oily fish intake	rs973526	NEGR1	1	72556393	T	C	0.513307	-0.011507	0.00192962	2.5e-09	460443
ukb-b-2209	Oily fish intake	rs45501495	LRRN2	1	204596454	T	C	0.236013	0.0156803	0.00225713	3.69999e-12	460443
ukb-b-2209	Oily fish intake	rs55930451	STON1-GTF2A1L	2	49039237	T	C	0.108001	-0.0170539	0.00307567	2.90001e-08	460443
ukb-b-2209	Oily fish intake	rs55985303	LRRTM4	2	77224951	A	G	0.241079	0.0129737	0.00223629	6.59994e-09	460443
ukb-b-2209	Oily fish intake	rs17050031	FANCL	2	59488019	T	C	0.4801	-0.0120492	0.0019207	3.50002e-10	460443
ukb-b-2209	Oily fish intake	rs275160	ZEB2	2	145967878	C	T	0.700597	0.0121188	0.00210096	8e-09	460443
ukb-b-2209	Oily fish intake	rs13070166	CADM2	3	85517507	A	T	0.228586	0.0142105	0.00227811	4.39997e-10	460443
ukb-b-2209	Oily fish intake	rs114497213	GAP43	3	115214586	T	G	0.05481	0.0273225	0.00423605	1.09999e-10	460443
ukb-b-2209	Oily fish intake	rs10513136	ZBTB38	3	141107612	A	G	0.065424	-0.0233232	0.00386307	1.6e-09	460443
ukb-b-2209	Oily fish intake	rs1876245	FOXP1	3	71534763	C	T	0.431482	0.0151162	0.00193122	5.00035e-15	460443
ukb-b-2209	Oily fish intake	rs10510554	RARB	3	25099776	C	T	0.569277	0.0110446	0.00193636	1.2e-08	460443
ukb-b-2209	Oily fish intake	rs905575	ZIC4	3	147076253	G	C	0.82397	0.0138824	0.00251917	3.59998e-08	460443
ukb-b-2209	Oily fish intake	rs9841174	SERPINI2	3	167184878	C	T	0.373913	0.0147781	0.00198025	8.49963e-14	460443
ukb-b-2209	Oily fish intake	rs1201289	TBL1XR1	3	176822676	G	T	0.394525	-0.0107265	0.0019595	4.39997e-08	460443
ukb-b-2209	Oily fish intake	rs7683782	CPEB2	4	14935830	G	C	0.833405	0.0144775	0.00257399	1.89998e-08	460443
ukb-b-2209	Oily fish intake	rs10076975	MAT2B	5	164518993	C	T	0.381413	0.0112394	0.0019672	1.09999e-08	460443
ukb-b-2209	Oily fish intake	rs10061973	TENM2	5	166811498	T	G	0.5139	-0.0108521	0.00191598	1.5e-08	460443
ukb-b-2209	Oily fish intake	rs16891727	BTN2A1	6	26488860	A	C	0.129814	-0.0237173	0.00284003	6.79986e-17	460443
ukb-b-2209	Oily fish intake	rs34555420	HFE	6	26090270	T	G	0.097821	-0.0237676	0.00321908	1.50003e-13	460443
ukb-b-2209	Oily fish intake	rs12663865	SMIM8	6	88103149	A	G	0.758185	0.012772	0.00223239	1.09999e-08	460443
ukb-b-2209	Oily fish intake	rs4869859	NOX3	6	155847549	C	T	0.449939	0.0140098	0.00192207	3.10027e-13	460443
ukb-b-2209	Oily fish intake	rs11767283	FEZF1	7	121947456	G	A	0.221709	0.0176735	0.00231943	2.49977e-14	460443
ukb-b-2209	Oily fish intake	rs6465487	SLC25A13	7	95760694	G	A	0.399814	-0.0123535	0.00195628	2.69998e-10	460443
ukb-b-2209	Oily fish intake	rs11986122	MSRA	8	10009949	G	C	0.422568	0.0148173	0.00194936	2.90001e-14	460443
ukb-b-2209	Oily fish intake	rs790564	YTHDF3	8	64604218	C	A	0.722952	0.0146906	0.00214766	7.89951e-12	460443
ukb-b-2209	Oily fish intake	rs552234	SMC2	9	106772283	A	G	0.495449	-0.0116474	0.00191252	1.09999e-09	460443
ukb-b-2209	Oily fish intake	rs9886779	CCDC171	9	15637447	A	T	0.439213	-0.0107206	0.00192877	2.69998e-08	460443
ukb-b-2209	Oily fish intake	rs10828250	MLLT10	10	21847178	G	C	0.309332	-0.0201462	0.00207341	2.60016e-22	460443
ukb-b-2209	Oily fish intake	rs703987	ZMIZ1	10	80939219	C	G	0.615005	0.0111218	0.00197362	1.7e-08	460443
ukb-b-2209	Oily fish intake	rs61882686	DGKZ	11	46390680	A	C	0.085234	0.0197559	0.0034254	8e-09	460443
ukb-b-2209	Oily fish intake	rs4278546	TENM4	11	79217391	G	A	0.441085	0.0125555	0.00193806	9.30037e-11	460443
ukb-b-2209	Oily fish intake	rs2374424	DLG2	11	83187113	G	A	0.601525	-0.0114437	0.00195609	4.90004e-09	460443
ukb-b-2209	Oily fish intake	rs510161	METTL15	11	28728332	G	C	0.31037	-0.0112998	0.00206615	4.49997e-08	460443
ukb-b-2209	Oily fish intake	rs631490	LAYN	11	111452040	C	G	0.709106	-0.0151398	0.00210253	6.00067e-13	460443
ukb-b-2209	Oily fish intake	rs303817	SCN8A	12	52176235	G	A	0.751146	0.0135799	0.00220965	8e-10	460443
ukb-b-2209	Oily fish intake	rs35287743	MVK	12	110057250	T	G	0.115869	-0.0282201	0.00301071	7.00003e-21	460443
ukb-b-2209	Oily fish intake	rs9597870	DIAPH3	13	59412819	G	T	0.245844	-0.0127449	0.00223046	1.09999e-08	460443
ukb-b-2209	Oily fish intake	rs3124402	PRR20A	13	55975115	G	A	0.733261	-0.0220014	0.00215651	1.9002e-24	460443
ukb-b-2209	Oily fish intake	rs12855717	TMTC4	13	101252635	T	C	0.526774	-0.0122298	0.00192275	2e-10	460443
ukb-b-2209	Oily fish intake	rs1361016	OLFM4	13	54220229	G	T	0.844853	0.0149567	0.00265295	1.7e-08	460443
ukb-b-2209	Oily fish intake	rs9301837	GPC5	13	93477312	A	C	0.143273	-0.0157428	0.00273045	8.10009e-09	460443
ukb-b-2209	Oily fish intake	rs4982738	SLC7A8	14	23650191	A	G	0.582899	0.0108608	0.00196936	3.50002e-08	460443
ukb-b-2209	Oily fish intake	rs12896749	EML1	14	100279492	C	G	0.384721	-0.0109641	0.00196607	2.5e-08	460443
ukb-b-2209	Oily fish intake	rs1951286	PRKD1	14	29766012	G	T	0.644911	-0.0145833	0.00199948	2.99985e-13	460443
ukb-b-2209	Oily fish intake	rs28533540	SEMA6D	15	47867762	A	G	0.534203	0.0146421	0.00192478	2.80027e-14	460443
ukb-b-2209	Oily fish intake	rs1421085	FTO	16	53800954	C	T	0.40341	0.0184814	0.00194873	2.49977e-21	460443
ukb-b-2209	Oily fish intake	rs11859365	CDH13	16	83683945	C	A	0.253765	0.0225669	0.00219679	9.3994e-25	460443
ukb-b-2209	Oily fish intake	rs9889161	SALL1	16	51495068	T	G	0.357929	-0.0133201	0.0020015	2.80027e-11	460443
ukb-b-2209	Oily fish intake	rs28623270	NF1	17	29389026	T	A	0.14872	-0.0178328	0.00273746	7.29962e-11	460443
ukb-b-2209	Oily fish intake	rs2952140	IKZF3	17	37928059	T	C	0.482607	-0.0106774	0.00191504	2.5e-08	460443
ukb-b-2209	Oily fish intake	rs4510068	KANSL1	17	44184828	T	G	0.402798	-0.0130135	0.00197082	4.00037e-11	460443
ukb-b-2209	Oily fish intake	rs7243428	CELF4	18	35156177	G	A	0.224648	-0.0129784	0.00229212	1.5e-08	460443
ukb-b-2209	Oily fish intake	rs9958909	METTL4	18	1841371	G	T	0.139718	0.0157617	0.00277809	1.40001e-08	460443
ukb-b-2209	Oily fish intake	rs59355765	TCF4	18	53431951	T	C	0.160079	-0.0162522	0.00260966	4.70002e-10	460443
ukb-b-2209	Oily fish intake	rs4002471	MAMSTR	19	49215095	T	C	0.547362	-0.0192439	0.0019244	1.50003e-23	460443
ukb-b-2209	Oily fish intake	rs7254235	ZNF208	19	22212505	G	A	0.577254	-0.0106304	0.00194012	4.30002e-08	460443
ukb-b-2209	Oily fish intake	rs75887709	ZNF568	19	37438329	G	A	0.13588	-0.0159106	0.0028148	1.6e-08	460443
ukb-b-2209	Oily fish intake	rs12983532	PGPEP1	19	18467322	T	C	0.251137	-0.0133895	0.00223333	2e-09	460443
ukb-b-2209	Oily fish intake	rs6033437	SPTLC3	20	12495731	A	C	0.257329	0.0124683	0.00220977	1.7e-08	460443
ukb-b-2209	Oily fish intake	rs6059844	AL109923.1	20	33036482	G	A	0.495121	0.0110001	0.00191451	9.20005e-09	460443
ukb-b-2209	Oily fish intake	rs6089753	GATA5	20	61154107	T	C	0.530967	-0.011542	0.0019184	1.79999e-09	460443
ukb-b-2209	Oily fish intake	rs2827161	NCAM2	21	23340050	G	T	0.422842	0.0107114	0.00193719	3.2e-08	460443
ukb-b-2209	Oily fish intake	rs9606833	PATZ1	22	31750013	C	T	0.243593	0.0169856	0.00223087	2.70023e-14	460443
ukb-b-1996	Raw vegetable intake	rs9427220	GATAD2B	1	153761750	T	A	0.554661	-0.00800801	0.00144212	2.80001e-08	435435
ukb-b-1996	Raw vegetable intake	rs4083969	DISC1	1	231866480	G	C	0.057217	0.017133	0.00311517	3.79997e-08	435435
ukb-b-1996	Raw vegetable intake	rs7619139	RARB	3	25110415	A	T	0.589193	0.0124765	0.00145086	8.00018e-18	435435
ukb-b-1996	Raw vegetable intake	rs13102393	ADGRL3	4	63738189	G	C	0.499077	0.00797933	0.00143029	2.39999e-08	435435
ukb-b-1996	Raw vegetable intake	rs17460017	KDM3B	5	137717681	T	A	0.190124	0.0111744	0.00181338	7.19996e-10	435435
ukb-b-1996	Raw vegetable intake	rs2194027	MEF2C	5	87822672	A	T	0.484664	-0.00860795	0.00143565	2e-09	435435
ukb-b-1996	Raw vegetable intake	rs3129962	BTNL2	6	32379383	A	G	0.129168	-0.0133033	0.00212261	3.69999e-10	435435
ukb-b-1996	Raw vegetable intake	rs12203592	IRF4	6	396321	T	C	0.219338	-0.0102862	0.00169411	1.29999e-09	435435
ukb-b-1996	Raw vegetable intake	rs3095337	IER3	6	30737591	C	G	0.203909	-0.0126218	0.00176637	8.99912e-13	435435
ukb-b-1996	Raw vegetable intake	rs75248709	MAP3K7	6	92348945	T	C	0.045947	-0.0197339	0.00352774	2.19999e-08	435435
ukb-b-1996	Raw vegetable intake	rs57221424	TBX20	7	35215670	G	C	0.321733	0.00894101	0.00153327	5.49997e-09	435435
ukb-b-1996	Raw vegetable intake	rs62461186	MAGI2	7	77730153	C	A	0.179827	-0.0113438	0.00185732	1e-09	435435
ukb-b-1996	Raw vegetable intake	rs790561	YTHDF3	8	64618026	G	A	0.704134	0.012474	0.00156199	1.39991e-15	435435
ukb-b-1996	Raw vegetable intake	rs7821179	SNX16	8	83061099	C	G	0.846577	-0.0108184	0.00197644	4.39997e-08	435435
ukb-b-1996	Raw vegetable intake	rs10819082	PBX3	9	128645617	A	G	0.66734	-0.00916475	0.00151342	1.40001e-09	435435
ukb-b-1996	Raw vegetable intake	rs6482190	MLLT10	10	22037809	G	A	0.719408	0.0112719	0.00159025	1.39991e-12	435435
ukb-b-1996	Raw vegetable intake	rs1890012	RPL13AP25	13	54933682	G	T	0.19473	-0.0104258	0.00180794	8.10009e-09	435435
ukb-b-1996	Raw vegetable intake	rs12908495	NR2F2	15	97011280	A	C	0.242533	-0.00935	0.00166573	2e-08	435435
ukb-b-1996	Raw vegetable intake	rs1052352	FUS	16	31195279	T	C	0.52355	0.00816444	0.00142564	1e-08	435435
ukb-b-1996	Raw vegetable intake	rs34186148	CRHR1	17	43854655	C	G	0.370054	-0.00805142	0.0014749	4.79999e-08	435435
ukb-b-1996	Raw vegetable intake	rs4291983	PIK3C3	18	38106410	A	C	0.517576	-0.00839985	0.00142481	3.69999e-09	435435
ukb-b-1996	Raw vegetable intake	rs8130508	BTG3	21	19049865	A	G	0.289686	0.0087404	0.00157797	2.99999e-08	435435
ukb-b-8089	Cooked vegetable intake	rs2252508	DENND4B	1	153913770	G	A	0.480256	0.0091021	0.00156216	5.69994e-09	448651
ukb-b-8089	Cooked vegetable intake	rs2102738	DYNC1I2	2	172525884	C	A	0.172403	-0.0121578	0.00208302	5.30005e-09	448651
ukb-b-8089	Cooked vegetable intake	rs4851029	TMEM182	2	104159785	G	T	0.526969	0.0101744	0.00156423	7.8001e-11	448651
ukb-b-8089	Cooked vegetable intake	rs12629972	RARB	3	25121444	C	T	0.588311	0.0117995	0.00159079	1.20005e-13	448651
ukb-b-8089	Cooked vegetable intake	rs28450747	BEND4	4	42137653	A	G	0.23257	-0.0101604	0.0018547	4.30002e-08	448651
ukb-b-8089	Cooked vegetable intake	rs1816263	PCDH1	5	141217079	C	T	0.280188	0.00958122	0.00174063	3.69999e-08	448651
ukb-b-8089	Cooked vegetable intake	rs2844672	MUC22	6	31005139	A	G	0.624125	-0.00964215	0.00160923	2.1e-09	448651
ukb-b-8089	Cooked vegetable intake	rs12550717	MSRA	8	10266706	A	G	0.372413	0.00918737	0.00161897	1.40001e-08	448651
ukb-b-8089	Cooked vegetable intake	rs10156602	PHF2	9	96345328	G	A	0.361369	0.0110063	0.00163687	1.80011e-11	448651
ukb-b-8089	Cooked vegetable intake	rs11138705	TLE4	9	83121545	C	G	0.757204	0.0103715	0.00183004	1.40001e-08	448651
ukb-b-8089	Cooked vegetable intake	rs2052063	GFRA1	10	118040352	T	C	0.515902	-0.00945755	0.0015679	1.6e-09	448651
ukb-b-8089	Cooked vegetable intake	rs349062	DLG2	11	84788804	C	G	0.39275	-0.00890406	0.00159767	2.5e-08	448651
ukb-b-8089	Cooked vegetable intake	rs28711392	ARNTL	11	13349559	C	T	0.367132	-0.0107461	0.00163223	4.60045e-11	448651
ukb-b-8089	Cooked vegetable intake	rs10161952	DIAPH3	13	59474383	C	A	0.31274	-0.0095798	0.00168589	1.29999e-08	448651
ukb-b-8089	Cooked vegetable intake	rs1421085	FTO	16	53800954	C	T	0.40346	0.0103316	0.00159054	8.30042e-11	448651
ukb-b-8089	Cooked vegetable intake	rs838133	FGF21	19	49259529	G	A	0.549575	0.0116877	0.00161465	4.49987e-13	448651
ukb-b-8089	Cooked vegetable intake	rs34155012	FAM19A5	22	48977215	T	C	0.227386	0.0105584	0.00192208	3.89996e-08	448651
ukb-b-2862	Beef intake	rs11165829	DPYD	1	97743702	G	C	0.35997	-0.0102001	0.00177865	9.80009e-09	461053
ukb-b-2862	Beef intake	rs1105388	KLHDC8A	1	205308591	T	C	0.300147	-0.0113754	0.00187563	1.29999e-09	461053
ukb-b-2862	Beef intake	rs10789340	NEGR1	1	72940273	G	A	0.626712	-0.0137797	0.00176936	6.79986e-15	461053
ukb-b-2862	Beef intake	rs1470610	FAM98A	2	33866464	C	G	0.196185	-0.0122159	0.00215779	1.5e-08	461053
ukb-b-2862	Beef intake	rs62169335	ACVR2A	2	147946069	T	C	0.543241	-0.00968628	0.00173523	2.39999e-08	461053
ukb-b-2862	Beef intake	rs4676964	FOXP1	3	71034748	T	C	0.510605	0.0133533	0.00172438	9.60064e-15	461053
ukb-b-2862	Beef intake	rs62396185	HIST1H2BE	6	26180634	C	G	0.260057	-0.0148447	0.00195102	2.80027e-14	461053
ukb-b-2862	Beef intake	rs7791463	LMTK2	7	97819047	A	G	0.534781	0.00954846	0.00171063	2.39999e-08	461053
ukb-b-2862	Beef intake	rs79809011	MSRA	8	10126532	A	G	0.029465	-0.0280593	0.00508482	3.40001e-08	461053
ukb-b-2862	Beef intake	rs9407624	CCDC171	9	15568070	A	T	0.488187	-0.0137626	0.00171589	1.10002e-15	461053
ukb-b-2862	Beef intake	rs10959890	PTPRD	9	11526198	C	T	0.212297	-0.0126658	0.00209611	1.5e-09	461053
ukb-b-2862	Beef intake	rs12247907	REEP3	10	65317045	C	G	0.485752	0.00984097	0.00171131	8.9e-09	461053
ukb-b-2862	Beef intake	rs1421085	FTO	16	53800954	C	T	0.403433	-0.0121232	0.00174274	3.50026e-12	461053
ukb-b-2862	Beef intake	rs784251	TCF4	18	53412903	T	C	0.477649	-0.0103387	0.00171651	1.7e-09	461053
ukb-b-2862	Beef intake	rs429358	APOE	19	45411941	C	T	0.154226	-0.0148514	0.00236847	3.59998e-10	461053
ukb-b-2862	Beef intake	rs11878917	POU2F2	19	42588999	A	G	0.109688	0.0150187	0.00274812	4.60002e-08	461053
ukb-b-2862	Beef intake	rs132901	TEF	22	41797547	T	C	0.787662	0.0139249	0.00209282	2.90001e-11	461053
ukb-b-5640	Pork intake	rs11211124	CCDC163P	1	45962409	C	T	0.230603	-0.00995273	0.00175408	1.40001e-08	460162
ukb-b-5640	Pork intake	rs9973426	KCNJ3	2	155751852	G	A	0.176598	0.0110847	0.00193678	1e-08	460162
ukb-b-5640	Pork intake	rs7641973	GBE1	3	81910489	A	G	0.353362	0.00844615	0.00154097	4.20001e-08	460162
ukb-b-5640	Pork intake	rs254152	COMMD10	5	115641827	G	C	0.23498	-0.0104266	0.00174217	2.19999e-09	460162
ukb-b-5640	Pork intake	rs9379832	HIST1H2BE	6	26186200	G	A	0.255452	-0.0114715	0.00170628	1.80011e-11	460162
ukb-b-5640	Pork intake	rs10972033	KIF24	9	34269732	T	G	0.45643	0.00897557	0.00147851	1.29999e-09	460162
ukb-b-5640	Pork intake	rs1355171	CCDC171	9	15681694	A	C	0.488844	-0.0109832	0.001477	1e-13	460162
ukb-b-5640	Pork intake	rs34161520	BUB3	10	125127645	G	C	0.160381	0.0115919	0.0020206	9.59997e-09	460162
ukb-b-5640	Pork intake	rs2387807	ALG10B	12	38446861	T	C	0.077893	-0.0150846	0.00274837	4.09996e-08	460162
ukb-b-5640	Pork intake	rs4146837	CHD2	15	93446869	T	C	0.455561	0.00879226	0.0014944	4e-09	460162
ukb-b-5640	Pork intake	rs3964074	PSMD7	16	74166991	C	T	0.546932	-0.00895091	0.00148347	1.6e-09	460162
ukb-b-5640	Pork intake	rs36124222	ZNF516	18	74196202	C	T	0.433239	0.00840935	0.00150083	2.1e-08	460162
ukb-b-5640	Pork intake	rs12721051	APOC1	19	45422160	G	C	0.188393	-0.0123637	0.00188666	5.60015e-11	460162
ukb-b-5640	Pork intake	rs838133	FGF21	19	49259529	G	A	0.549354	0.0108944	0.00152491	8.99912e-13	460162
ukb-b-14179	Lamb intake	rs7550173	NEGR1	1	72944617	T	A	0.610281	-0.00912387	0.0015023	1.29999e-09	460006
ukb-b-14179	Lamb intake	rs660880	CAMTA1	1	6866978	A	G	0.51281	-0.00903233	0.001464	6.80002e-10	460006
ukb-b-14179	Lamb intake	rs56394517	SDCCAG8	1	243582753	G	A	0.09584	-0.0137749	0.00249124	3.2e-08	460006
ukb-b-14179	Lamb intake	rs139237013	CCDC85A	2	56662691	A	G	0.057668	0.0188989	0.00314007	1.79999e-09	460006
ukb-b-14179	Lamb intake	rs2222760	RND3	2	151345113	A	G	0.28089	-0.00909294	0.00163727	2.80001e-08	460006
ukb-b-14179	Lamb intake	rs62106258	FAM150B	2	417167	C	T	0.048562	0.0216304	0.00340154	2e-10	460006
ukb-b-14179	Lamb intake	rs2678900	VRK2	2	58177683	G	T	0.427924	0.0100844	0.00148119	9.8992e-12	460006
ukb-b-14179	Lamb intake	rs2140714	CADM2	3	83786985	G	C	0.557738	-0.00852476	0.00147636	7.69999e-09	460006
ukb-b-14179	Lamb intake	rs12634740	NAALADL2	3	175671450	G	T	0.252078	-0.010087	0.00169718	2.80001e-09	460006
ukb-b-14179	Lamb intake	rs6829572	GRID2	4	93984155	A	G	0.456717	0.008401	0.00147406	1.2e-08	460006
ukb-b-14179	Lamb intake	rs16891982	SLC45A2	5	33951693	G	C	0.972143	-0.0242681	0.00436437	2.69998e-08	460006
ukb-b-14179	Lamb intake	rs11743441	MEF2C	5	88065637	T	G	0.574343	-0.00884199	0.00148593	2.69998e-09	460006
ukb-b-14179	Lamb intake	rs7447465	MAT2B	5	164566362	C	T	0.619449	0.00958232	0.0015062	2e-10	460006
ukb-b-14179	Lamb intake	rs62398404	MDGA1	6	37669616	T	C	0.127211	0.0129151	0.00219431	4e-09	460006
ukb-b-14179	Lamb intake	rs994270	PKHD1	6	51187787	G	C	0.234851	0.0098203	0.00172948	1.40001e-08	460006
ukb-b-14179	Lamb intake	rs35797675	BAZ1B	7	72878044	G	T	0.215928	-0.0108498	0.0017934	1.40001e-09	460006
ukb-b-14179	Lamb intake	rs4272399	CSMD1	8	4836291	A	C	0.321491	-0.00924231	0.00157567	4.49997e-09	460006
ukb-b-14179	Lamb intake	rs276453	CCDC171	9	15573753	C	A	0.488356	-0.014237	0.00146723	2.90001e-22	460006
ukb-b-14179	Lamb intake	rs1556147	IER5L	9	131936055	T	A	0.671626	0.00910131	0.00155908	5.30005e-09	460006
ukb-b-14179	Lamb intake	rs673696	DCDC1	11	31097262	T	C	0.080995	0.0158208	0.00268204	3.69999e-09	460006
ukb-b-14179	Lamb intake	rs4489752	KIRREL3	11	126590934	T	G	0.836007	0.013811	0.00197586	2.80027e-12	460006
ukb-b-14179	Lamb intake	rs6581296	SLC16A7	12	60473007	G	C	0.794714	0.0100199	0.00182433	4e-08	460006
ukb-b-14179	Lamb intake	rs3105056	PRR20A	13	55946152	C	T	0.732738	-0.0116241	0.00164854	1.80011e-12	460006
ukb-b-14179	Lamb intake	rs1958801	C14orf177	14	98872110	G	A	0.287998	-0.00894391	0.00161749	3.2e-08	460006
ukb-b-14179	Lamb intake	rs55813438	RBFOX1	16	5694999	A	G	0.763165	-0.0114181	0.0017352	4.70002e-11	460006
ukb-b-14179	Lamb intake	rs2726033	SBK1	16	28338039	G	A	0.422384	-0.00948966	0.0014804	1.5e-10	460006
ukb-b-14179	Lamb intake	rs3964074	PSMD7	16	74166991	C	T	0.547043	-0.00814112	0.00147218	3.2e-08	460006
ukb-b-14179	Lamb intake	rs2926119	CDH11	16	64293179	A	C	0.569417	0.00811121	0.00148179	4.39997e-08	460006
ukb-b-14179	Lamb intake	rs429358	APOE	19	45411941	C	T	0.154171	-0.0181966	0.00202671	2.70023e-19	460006
ukb-b-14179	Lamb intake	rs17270057	POU2F2	19	42670527	C	T	0.113347	0.0126533	0.00230897	4.30002e-08	460006
ukb-b-14179	Lamb intake	rs136548	CRYBA4	22	27253353	T	C	0.376668	0.00953241	0.00151227	2.90001e-10	460006
ukb-b-14179	Lamb intake	rs11090045	ZC3H7B	22	41753603	A	G	0.307145	-0.0106761	0.00160657	2.99985e-11	460006
ukb-b-6324	Processed meat intake	rs7531118	NEGR1	1	72837239	C	T	0.531133	-0.0140719	0.00211347	2.80027e-11	461981
ukb-b-6324	Processed meat intake	rs77165542	FAM150B	2	430975	T	C	0.035496	0.0338786	0.00572502	3.29997e-09	461981
ukb-b-6324	Processed meat intake	rs11887120	DNMT3A	2	25485735	T	C	0.397683	0.0119621	0.00216043	3.09999e-08	461981
ukb-b-6324	Processed meat intake	rs11894162	RGPD3	2	107197420	T	C	0.547464	0.0120489	0.00210698	1.09999e-08	461981
ukb-b-6324	Processed meat intake	rs4077924	UBE2E3	2	181991389	C	T	0.701892	0.0124987	0.00228468	4.49997e-08	461981
ukb-b-6324	Processed meat intake	rs3762621	ITGA6	2	173306140	T	C	0.183451	-0.0149895	0.00271965	3.59998e-08	461981
ukb-b-6324	Processed meat intake	rs9809856	TBC1D5	3	18227421	G	A	0.475881	0.0132887	0.00209967	2.5e-10	461981
ukb-b-6324	Processed meat intake	rs2873054	GBE1	3	81888255	C	A	0.353276	0.0139958	0.00218986	1.6e-10	461981
ukb-b-6324	Processed meat intake	rs6786550	CADPS	3	62560523	C	T	0.635043	0.0121871	0.00217408	2.1e-08	461981
ukb-b-6324	Processed meat intake	rs6765179	RARB	3	25276416	A	G	0.309968	-0.0127603	0.00226606	1.79999e-08	461981
ukb-b-6324	Processed meat intake	rs10454812	FST	5	52800358	C	A	0.103032	-0.0199599	0.00344207	6.69993e-09	461981
ukb-b-6324	Processed meat intake	rs2029401	NR2F1	5	92891029	G	A	0.586212	0.0146312	0.0021292	6.29941e-12	461981
ukb-b-6324	Processed meat intake	rs1422192	MEF2C	5	87959023	A	G	0.158076	0.0169681	0.00287128	3.40001e-09	461981
ukb-b-6324	Processed meat intake	rs6961970	FOXP2	7	113901132	A	C	0.244698	-0.0140142	0.00244137	9.49992e-09	461981
ukb-b-6324	Processed meat intake	rs4240672	XKR6	8	10767917	A	G	0.494014	0.0171201	0.00209412	2.99985e-16	461981
ukb-b-6324	Processed meat intake	rs6484504	DNAJC24	11	31424823	C	T	0.72462	0.0154728	0.0023479	4.40048e-11	461981
ukb-b-6324	Processed meat intake	rs11032380	FBXO3	11	33800533	T	A	0.333352	-0.0133229	0.00222295	2.1e-09	461981
ukb-b-6324	Processed meat intake	rs4778053	RP11-437B10.1	15	93424341	G	C	0.843808	0.0164667	0.00289872	1.29999e-08	461981
ukb-b-6324	Processed meat intake	rs34241936	SRP68	17	74065908	G	A	0.037369	0.0328367	0.00575337	1.09999e-08	461981
ukb-b-6324	Processed meat intake	rs8096167	KIAA1328	18	34800257	C	T	0.1926	-0.0145937	0.00267084	4.70002e-08	461981
ukb-b-6324	Processed meat intake	rs838133	FGF21	19	49259529	G	A	0.549369	0.0190137	0.00216555	1.59993e-18	461981
ukb-b-6324	Processed meat intake	rs6010651	ZBTB46	20	62418243	C	A	0.379439	-0.0124059	0.00216796	1.09999e-08	461981
ukb-b-6324	Processed meat intake	rs203319	ACO2	22	41914593	T	C	0.204594	-0.016423	0.00260186	2.80001e-10	461981
ukb-b-8006	Poultry intake	rs9997448	MAML3	4	140870515	T	C	0.369236	-0.0104646	0.00188288	2.69998e-08	461900
ukb-b-8006	Poultry intake	rs7829800	LY6H	8	144258705	G	A	0.670759	0.011458	0.00194283	3.69999e-09	461900
ukb-b-8006	Poultry intake	rs7046351	CCDC171	9	15664421	A	T	0.509739	0.0110747	0.00181745	1.09999e-09	461900
ukb-b-8006	Poultry intake	rs1051730	CHRNA3	15	78894339	A	G	0.331381	-0.0108759	0.00192936	1.7e-08	461900
ukb-b-8006	Poultry intake	rs9923768	RBFOX1	16	6163838	A	G	0.59853	0.0105123	0.00185899	1.6e-08	461900
ukb-b-8006	Poultry intake	rs2565017	RIOK3	18	21070280	A	G	0.372697	0.0109515	0.00188211	5.89997e-09	461900
ukb-b-8006	Poultry intake	rs2965200	MAU2	19	19476365	A	G	0.640011	-0.0104197	0.00190089	4.20001e-08	461900
ukb-b-8006	Poultry intake	rs2426440	ZFP64	20	50999841	G	A	0.732602	0.0112177	0.00205323	4.70002e-08	461900
ukb-b-5237	Coffee intake	rs516636	SEC16B	1	177855517	A	C	0.208913	0.0116767	0.00198419	4e-09	428860
ukb-b-5237	Coffee intake	rs4615895	RWDD3	1	96274668	A	G	0.740926	0.0122025	0.00184972	4.19952e-11	428860
ukb-b-5237	Coffee intake	rs13387939	TMEM18	2	637498	A	C	0.828363	0.0165558	0.0021386	9.79941e-15	428860
ukb-b-5237	Coffee intake	rs780093	GCKR	2	27742603	C	T	0.615839	0.0132935	0.00165695	1e-15	428860
ukb-b-5237	Coffee intake	rs12989746	FSHR	2	49368391	T	G	0.249928	0.01035	0.00186429	2.80001e-08	428860
ukb-b-5237	Coffee intake	rs1527961	TMEM17	2	62780440	C	T	0.1349	-0.0133431	0.00236585	1.7e-08	428860
ukb-b-5237	Coffee intake	rs2597805	QDPR	4	17424930	T	C	0.682463	0.00985502	0.00175623	2e-08	428860
ukb-b-5237	Coffee intake	rs2189234	TET2	4	106075498	G	T	0.617795	0.00998689	0.00166052	1.79999e-09	428860
ukb-b-5237	Coffee intake	rs13163336	MEF2C	5	87943710	A	C	0.15761	0.0149472	0.00221005	1.29987e-11	428860
ukb-b-5237	Coffee intake	rs12514566	ADCY2	5	7391462	A	G	0.337107	-0.0113972	0.00170562	2.39994e-11	428860
ukb-b-5237	Coffee intake	rs2465037	PKHD1	6	51179260	A	C	0.343017	-0.0106317	0.00170743	4.79999e-10	428860
ukb-b-5237	Coffee intake	rs1338549	MMS22L	6	98312143	G	T	0.533932	-0.00945121	0.0016218	5.60003e-09	428860
ukb-b-5237	Coffee intake	rs9398171	FOXO3	6	108983527	T	C	0.71064	0.0108577	0.00177995	1.09999e-09	428860
ukb-b-5237	Coffee intake	rs73075167	RP11-507K12.1	7	17570479	T	A	0.12918	-0.0160639	0.00244429	5.00035e-11	428860
ukb-b-5237	Coffee intake	rs7811609	KBTBD2	7	32930597	T	C	0.374746	0.00913864	0.00166468	4e-08	428860
ukb-b-5237	Coffee intake	rs1057868	POR	7	75615006	T	C	0.284986	0.0199509	0.00178517	5.40008e-29	428860
ukb-b-5237	Coffee intake	rs4410790	AHR	7	17284577	C	T	0.632141	0.039072	0.00167288	1.1995e-120	428860
ukb-b-5237	Coffee intake	rs34060476	MLXIPL	7	73037956	G	A	0.133855	0.0184292	0.00237033	7.50067e-15	428860
ukb-b-5237	Coffee intake	rs6469262	PKHD1L1	8	110443480	C	T	0.564966	-0.00915347	0.00162895	1.89998e-08	428860
ukb-b-5237	Coffee intake	rs78267637	DUSP26	8	33790200	G	C	0.038115	-0.0254259	0.00431659	3.89996e-09	428860
ukb-b-5237	Coffee intake	rs442355	RSPO2	8	109128653	C	G	0.254435	-0.0111372	0.00185374	1.89998e-09	428860
ukb-b-5237	Coffee intake	rs10119174	LINGO2	9	27953724	C	G	0.571035	-0.00939786	0.00164159	1e-08	428860
ukb-b-5237	Coffee intake	rs117810762	CYP2E1	10	135315795	A	G	0.017881	0.0359086	0.00617871	6.19998e-09	428860
ukb-b-5237	Coffee intake	rs61928609	PRH1	12	11316437	C	A	0.835328	-0.0147305	0.00217536	1.29987e-11	428860
ukb-b-5237	Coffee intake	rs2472297	CYP1A1	15	75027880	T	C	0.262883	0.0464708	0.00182733	1.09901e-142	428860
ukb-b-5237	Coffee intake	rs117968677	MPI	15	75174251	A	G	0.024207	-0.0310299	0.00551601	1.89998e-08	428860
ukb-b-5237	Coffee intake	rs8056750	HYDIN	16	70927078	T	C	0.359129	0.0105333	0.00173692	1.29999e-09	428860
ukb-b-5237	Coffee intake	rs1421085	FTO	16	53800954	C	T	0.40357	0.0185426	0.00164436	1.69981e-29	428860
ukb-b-5237	Coffee intake	rs62064918	CBX1	17	46155786	T	C	0.244545	-0.0103075	0.00187872	4.09996e-08	428860
ukb-b-5237	Coffee intake	rs57918684	MED13	17	60150383	A	G	0.154747	0.0128864	0.00223845	8.60003e-09	428860
ukb-b-5237	Coffee intake	rs7224815	TOM1L2	17	17845800	T	A	0.407832	-0.0108602	0.00164162	3.69999e-11	428860
ukb-b-5237	Coffee intake	rs630194	SYT4	18	40950954	C	T	0.343374	-0.0113533	0.00169853	2.29985e-11	428860
ukb-b-5237	Coffee intake	rs1942965	ST8SIA3	18	55032486	C	T	0.504585	-0.00890339	0.00161917	3.79997e-08	428860
ukb-b-5237	Coffee intake	rs476828	MC4R	18	57852587	C	T	0.237409	0.0173461	0.00189543	5.60015e-20	428860
ukb-b-5237	Coffee intake	rs56113850	CTC-490E21.12	19	41353107	C	T	0.578109	0.0126667	0.00163351	8.9002e-15	428860
ukb-b-5237	Coffee intake	rs75347775	GDF15	19	18495908	A	G	0.244531	0.0104504	0.00187898	2.69998e-08	428860
ukb-b-5237	Coffee intake	rs6063085	ZMYND8	20	45840459	C	A	0.373473	0.0104106	0.00166919	4.49997e-10	428860
ukb-b-5237	Coffee intake	rs6062682	PCMTD2	20	62891820	T	C	0.464546	0.0103704	0.00163929	2.5e-10	428860
ukb-b-5237	Coffee intake	rs13054099	SLC25A17	22	41215672	C	T	0.261004	-0.0107777	0.00183597	4.30002e-09	428860
ukb-b-5237	Coffee intake	rs17842490	UPB1	22	24870527	G	A	0.014248	-0.0451683	0.00680848	3.29989e-11	428860
ukb-b-6066	Tea intake	rs11587444	CTSS	1	150722844	G	A	0.393464	0.0140328	0.00217078	1e-10	447485
ukb-b-6066	Tea intake	rs11164870	MTF2	1	93552187	G	C	0.604574	-0.0119604	0.00218232	4.20001e-08	447485
ukb-b-6066	Tea intake	rs56188862	RABGAP1L	1	174189269	C	T	0.387454	-0.0157568	0.0021747	4.30031e-13	447485
ukb-b-6066	Tea intake	rs1156588	FANCL	2	58515375	G	A	0.210071	-0.015454	0.00260325	2.90001e-09	447485
ukb-b-6066	Tea intake	rs57462170	SLC38A3	3	50239803	A	G	0.108773	0.0191505	0.00340563	1.89998e-08	447485
ukb-b-6066	Tea intake	rs2117137	EPHA3	3	89525505	G	A	0.405148	0.0129948	0.0021557	1.7e-09	447485
ukb-b-6066	Tea intake	rs1481012	ABCG2	4	89039082	G	A	0.112209	-0.0262435	0.00335608	5.30029e-15	447485
ukb-b-6066	Tea intake	rs34619	SMIM15	5	60465365	A	G	0.430905	0.0117117	0.0021375	4.30002e-08	447485
ukb-b-6066	Tea intake	rs72797284	NMUR2	5	152031650	G	A	0.270797	-0.0171147	0.00238353	7.00003e-13	447485
ukb-b-6066	Tea intake	rs7757102	PEX7	6	137222671	G	A	0.555426	-0.0118039	0.00213302	3.09999e-08	447485
ukb-b-6066	Tea intake	rs2478875	PKHD1	6	51283110	G	A	0.208758	0.0218943	0.00261129	5.10035e-17	447485
ukb-b-6066	Tea intake	rs149805207	MAP3K5	6	137095269	G	A	0.008538	-0.0719337	0.0125823	1.09999e-08	447485
ukb-b-6066	Tea intake	rs4410790	AHR	7	17284577	C	T	0.631224	0.0405506	0.00219507	3.40017e-76	447485
ukb-b-6066	Tea intake	rs17685	POR	7	75616105	A	G	0.277512	0.0230655	0.00236195	1.59993e-22	447485
ukb-b-6066	Tea intake	rs141071726	RP11-507K12.1	7	17558580	A	G	0.026713	0.0407321	0.00681204	2.19999e-09	447485
ukb-b-6066	Tea intake	rs9648476	POU6F2	7	39293033	A	G	0.622954	0.0125013	0.00218542	1.09999e-08	447485
ukb-b-6066	Tea intake	rs713598	MGAM	7	141673345	G	C	0.402254	0.0133969	0.00215659	5.19996e-10	447485
ukb-b-6066	Tea intake	rs13282783	PHYHIP	8	22088975	T	C	0.285899	-0.0135837	0.00235432	7.90005e-09	447485
ukb-b-6066	Tea intake	rs56348300	AL513412.1	9	7054124	G	C	0.184619	0.0158824	0.00273191	6.1e-09	447485
ukb-b-6066	Tea intake	rs10764990	DOCK1	10	129152608	A	G	0.607155	-0.0121906	0.00216898	1.89998e-08	447485
ukb-b-6066	Tea intake	rs10752269	CAMK1D	10	12692902	A	G	0.506082	-0.0128727	0.00211975	1.29999e-09	447485
ukb-b-6066	Tea intake	rs2351187	GRID1	10	86850616	A	G	0.318935	0.0129023	0.0022823	1.6e-08	447485
ukb-b-6066	Tea intake	rs17245213	KRTAP5-5	11	1679769	A	G	0.208046	-0.0146481	0.00260905	2e-08	447485
ukb-b-6066	Tea intake	rs10741694	SOX6	11	16286183	C	T	0.627915	0.0150037	0.00219355	7.89951e-12	447485
ukb-b-6066	Tea intake	rs1453548	OR5A2	11	59192089	A	T	0.664929	-0.0133414	0.00224973	2.99999e-09	447485
ukb-b-6066	Tea intake	rs977474	PRH1	12	11284772	T	C	0.833746	0.0217813	0.00285559	2.39994e-14	447485
ukb-b-6066	Tea intake	rs2783129	NDFIP2	13	80168720	G	C	0.484878	-0.0117331	0.00213314	3.79997e-08	447485
ukb-b-6066	Tea intake	rs17576658	CLYBL	13	100272019	A	G	0.247081	-0.0134812	0.00245655	4.09996e-08	447485
ukb-b-6066	Tea intake	rs6829	ANKRD10	13	111531264	T	C	0.596155	-0.0119163	0.00216546	3.69999e-08	447485
ukb-b-6066	Tea intake	rs2645929	PRR20A	13	56444529	G	A	0.813066	-0.0149842	0.0027166	3.50002e-08	447485
ukb-b-6066	Tea intake	rs12591786	RORA	15	60902512	T	C	0.158804	-0.0184399	0.00294243	3.69999e-10	447485
ukb-b-6066	Tea intake	rs2472297	CYP1A1	15	75027880	T	C	0.262049	0.0533453	0.00240098	2.30144e-109	447485
ukb-b-6066	Tea intake	rs9937354	FTO	16	53799847	A	G	0.424074	-0.0140923	0.0021433	4.90004e-11	447485
ukb-b-6066	Tea intake	rs9302428	TNRC6A	16	24717600	G	C	0.635799	0.0122457	0.00220122	2.59998e-08	447485
ukb-b-6066	Tea intake	rs2279844	PLEKHH3	17	40819809	A	G	0.379343	-0.0119879	0.00218318	4e-08	447485
ukb-b-6066	Tea intake	rs4808193	SUGP1	19	19410622	C	T	0.335324	0.0151149	0.0022472	1.69981e-11	447485
ukb-b-6066	Tea intake	rs57631352	STAP2	19	4338173	G	A	0.296859	-0.0131035	0.00232117	1.7e-08	447485
ukb-b-6066	Tea intake	rs2273447	PCMTD2	20	62900120	T	A	0.203788	0.0174715	0.00263421	3.29989e-11	447485
ukb-b-6066	Tea intake	rs4817505	OLIG2	21	34343828	C	T	0.38998	0.015068	0.0021746	4.19952e-12	447485
ukb-b-6066	Tea intake	rs132904	TEF	22	41798896	C	G	0.778651	0.0166007	0.00255257	7.8001e-11	447485
ukb-b-6066	Tea intake	rs9624470	ADORA2A	22	24820268	A	G	0.580054	0.0252071	0.00215485	1.29987e-31	447485
ukb-b-8121	Salt added to food	rs12563932	NUF2	1	163859836	C	A	0.029478	-0.0284929	0.00520996	4.49997e-08	462630
ukb-b-8121	Salt added to food	rs10752999	PLA2G4A	1	187279690	C	A	0.702035	0.0127624	0.00192721	3.50026e-11	462630
ukb-b-8121	Salt added to food	rs12094804	NAV1	1	201733115	G	A	0.061754	0.0205059	0.00365579	2e-08	462630
ukb-b-8121	Salt added to food	rs11210985	ERI3	1	44808461	A	G	0.3791	-0.0156565	0.00181806	7.19946e-18	462630
ukb-b-8121	Salt added to food	rs6695915	PTPRF	1	44010571	G	A	0.095551	-0.0166292	0.00299835	2.90001e-08	462630
ukb-b-8121	Salt added to food	rs1008078	BARHL2	1	91189731	T	C	0.395512	0.0116597	0.00180649	1.09999e-10	462630
ukb-b-8121	Salt added to food	rs528301	SIX3	2	45154908	A	G	0.554846	0.0152609	0.00177008	6.59933e-18	462630
ukb-b-8121	Salt added to food	rs976179	PLCL1	2	198880378	T	A	0.485324	0.0100673	0.00176491	1.2e-08	462630
ukb-b-8121	Salt added to food	rs55897719	ERBB4	2	212590841	A	C	0.316817	0.0135021	0.001896	1.10002e-12	462630
ukb-b-8121	Salt added to food	rs7591518	ZEB2	2	145632077	C	T	0.298453	-0.0207723	0.00192978	5.10035e-27	462630
ukb-b-8121	Salt added to food	rs11126666	KCNK3	2	26928811	A	G	0.255562	-0.0119879	0.00201908	2.90001e-09	462630
ukb-b-8121	Salt added to food	rs2263636	WDPCP	2	63495365	C	A	0.719001	0.0112558	0.00196454	1e-08	462630
ukb-b-8121	Salt added to food	rs13400612	THSD7B	2	138318976	G	C	0.246906	0.0202846	0.00204252	2.99985e-23	462630
ukb-b-8121	Salt added to food	rs12988960	FIGN	2	164378068	C	G	0.315972	0.014981	0.00189646	2.80027e-15	462630
ukb-b-8121	Salt added to food	rs264932	TMEM182	2	104288396	G	A	0.605889	-0.0104199	0.0018018	7.29995e-09	462630
ukb-b-8121	Salt added to food	rs7581335	ARHGAP15	2	143958864	T	A	0.140518	0.014931	0.00253318	3.79997e-09	462630
ukb-b-8121	Salt added to food	rs17805497	HOXD1	2	177070172	C	T	0.345071	0.0124815	0.00185017	1.50003e-11	462630
ukb-b-8121	Salt added to food	rs13084934	GRM7	3	7455198	T	A	0.494691	-0.00967564	0.00176741	4.39997e-08	462630
ukb-b-8121	Salt added to food	rs6776248	FBXL2	3	33420650	C	T	0.26336	0.0113408	0.00199794	1.40001e-08	462630
ukb-b-8121	Salt added to food	rs6780346	CADM2	3	85593584	T	C	0.620997	-0.0168372	0.00181724	1.9002e-20	462630
ukb-b-8121	Salt added to food	rs400750	SATB1	3	18634962	G	T	0.616712	0.016712	0.00181467	3.29989e-20	462630
ukb-b-8121	Salt added to food	rs2736748	FHIT	3	60815608	G	A	0.789193	0.0280118	0.00215956	1.80011e-38	462630
ukb-b-8121	Salt added to food	rs73040343	SATB1	3	18466059	G	A	0.381434	-0.0103509	0.00181415	1.2e-08	462630
ukb-b-8121	Salt added to food	rs736935	FHIT	3	60377674	T	C	0.336413	0.0156881	0.00187874	6.79986e-17	462630
ukb-b-8121	Salt added to food	rs9843358	GBE1	3	83242378	T	C	0.171903	0.0189528	0.00234421	6.20012e-16	462630
ukb-b-8121	Salt added to food	rs9835772	CADM2	3	85766025	T	A	0.243664	0.0114509	0.0020521	2.39999e-08	462630
ukb-b-8121	Salt added to food	rs11130206	BSN	3	49596593	G	C	0.432321	-0.0120324	0.00177553	1.20005e-11	462630
ukb-b-8121	Salt added to food	rs6804929	GSK3B	3	119833578	A	G	0.105016	0.0167058	0.0028892	7.39997e-09	462630
ukb-b-8121	Salt added to food	rs6443950	HTR3E	3	183817727	T	A	0.631504	-0.0142051	0.00183062	8.49963e-15	462630
ukb-b-8121	Salt added to food	rs7673170	LCORL	4	18251259	A	G	0.395273	-0.0125967	0.00180133	2.70023e-12	462630
ukb-b-8121	Salt added to food	rs12501838	RP11-231C18.3	4	54972890	T	A	0.23366	0.0146672	0.0020816	1.80011e-12	462630
ukb-b-8121	Salt added to food	rs7670308	EPHA5	4	67230580	A	G	0.409195	-0.0116397	0.00180121	1e-10	462630
ukb-b-8121	Salt added to food	rs4860797	CENPC	4	67801134	A	G	0.601276	0.011667	0.00180763	1.09999e-10	462630
ukb-b-8121	Salt added to food	rs34906832	EMCN	4	101738082	G	A	0.140896	0.0150976	0.00253007	2.39999e-09	462630
ukb-b-8121	Salt added to food	rs526210	GPRIN3	4	90131593	A	G	0.542868	0.010095	0.00181871	2.80001e-08	462630
ukb-b-8121	Salt added to food	rs3890316	GRID2	4	94242898	A	G	0.249954	-0.0113326	0.00204164	2.80001e-08	462630
ukb-b-8121	Salt added to food	rs13131880	AGA	4	178963783	C	T	0.220413	-0.0126193	0.00212752	2.99999e-09	462630
ukb-b-8121	Salt added to food	rs12658060	ISL1	5	51375189	C	T	0.222971	-0.0274145	0.00211762	2.49977e-38	462630
ukb-b-8121	Salt added to food	rs868720	SEMA6A	5	116566836	C	G	0.305451	0.0159938	0.00192468	9.60064e-17	462630
ukb-b-8121	Salt added to food	rs33137	EBF1	5	158064276	T	C	0.493871	-0.0120839	0.00177315	9.3994e-12	462630
ukb-b-8121	Salt added to food	rs1823011	COX7C	5	85698520	G	A	0.659939	-0.0102255	0.00186117	3.89996e-08	462630
ukb-b-8121	Salt added to food	rs4912891	ARHGAP26	5	142402117	C	T	0.691882	0.0106552	0.00192298	2.99999e-08	462630
ukb-b-8121	Salt added to food	rs4235642	NUDT12	5	103818412	G	A	0.379691	0.0122937	0.00181648	1.29987e-11	462630
ukb-b-8121	Salt added to food	rs6887291	EFNA5	5	106438742	G	T	0.636126	0.0126757	0.00183649	5.10035e-12	462630
ukb-b-8121	Salt added to food	rs2339234	RANBP17	5	170612546	A	G	0.683186	-0.0176416	0.00190008	1.59993e-20	462630
ukb-b-8121	Salt added to food	rs9375448	CENPW	6	126896782	T	A	0.492981	-0.0116787	0.00176162	3.40017e-11	462630
ukb-b-8121	Salt added to food	rs35099536	OFCC1	6	9516653	C	A	0.08461	0.0259587	0.00320749	5.79963e-16	462630
ukb-b-8121	Salt added to food	rs4236065	HIVEP1	6	12167286	C	T	0.255885	-0.0111709	0.0020305	3.79997e-08	462630
ukb-b-8121	Salt added to food	rs28366169	C6orf10	6	32238496	A	G	0.077319	-0.0208479	0.00329942	2.59998e-10	462630
ukb-b-8121	Salt added to food	rs2506738	HACE1	6	104003425	G	A	0.401141	-0.0151014	0.00180067	5.00035e-17	462630
ukb-b-8121	Salt added to food	rs9278020	DAXX	6	33326699	A	G	0.10619	0.0232222	0.00286151	4.79954e-16	462630
ukb-b-8121	Salt added to food	rs2463710	RIMS1	6	72866597	A	T	0.753885	0.0119523	0.00219119	4.90004e-08	462630
ukb-b-8121	Salt added to food	rs1726866	MGAM	7	141672705	A	G	0.552077	0.0265437	0.00176998	7.70016e-51	462630
ukb-b-8121	Salt added to food	rs11761254	MAD1L1	7	1858651	T	C	0.136978	-0.0176809	0.00254593	3.80014e-12	462630
ukb-b-8121	Salt added to food	rs2457427	PEBP4	8	22746069	C	T	0.863856	-0.0165822	0.00256949	1.09999e-10	462630
ukb-b-8121	Salt added to food	rs6987313	LACTB2	8	71570989	C	T	0.520156	0.00990698	0.00176579	2e-08	462630
ukb-b-8121	Salt added to food	rs4739105	YTHDF3	8	64496159	C	T	0.787781	0.0154648	0.00218013	1.29987e-12	462630
ukb-b-8121	Salt added to food	rs10971930	DCAF12	9	34116083	C	T	0.127418	0.0155012	0.00264358	4.49997e-09	462630
ukb-b-8121	Salt added to food	rs586716	DMRTA1	9	22488678	A	G	0.414681	0.0143673	0.00179338	1.10002e-15	462630
ukb-b-8121	Salt added to food	rs7465705	ELAVL2	9	23190841	A	G	0.384538	-0.0118468	0.00181578	6.79986e-11	462630
ukb-b-8121	Salt added to food	rs7021360	PTPRD	9	11592801	A	C	0.388225	-0.0101193	0.00181012	2.30001e-08	462630
ukb-b-8121	Salt added to food	rs10128297	GRID1	10	86845915	T	C	0.402787	-0.0105548	0.00180004	4.49997e-09	462630
ukb-b-8121	Salt added to food	rs10883796	AS3MT	10	104655315	A	G	0.294358	0.0114406	0.00193424	3.29997e-09	462630
ukb-b-8121	Salt added to food	rs4595499	RHOBTB1	10	62792589	T	C	0.391888	-0.0172775	0.00180773	1.20005e-21	462630
ukb-b-8121	Salt added to food	rs4948275	TMEM26	10	63136622	T	C	0.481851	0.0127146	0.00177265	7.39946e-13	462630
ukb-b-8121	Salt added to food	rs10736951	ZMYND11	10	281710	C	G	0.635537	-0.0113624	0.001843	7.00003e-10	462630
ukb-b-8121	Salt added to food	rs9667150	DCDC1	11	31010455	A	G	0.559523	0.012589	0.0017806	1.50003e-12	462630
ukb-b-8121	Salt added to food	rs329670	IGSF9B	11	133794599	C	T	0.870289	-0.0152915	0.00263275	6.29999e-09	462630
ukb-b-8121	Salt added to food	rs35271178	KCNJ11	11	17411020	T	C	0.588507	0.010244	0.00179093	1.09999e-08	462630
ukb-b-8121	Salt added to food	rs7927679	KIRREL3	11	126757949	T	C	0.504024	0.0149539	0.00176398	2.29985e-17	462630
ukb-b-8121	Salt added to food	rs12789951	CNTN5	11	99719509	T	C	0.411036	-0.0117174	0.00179694	7.00003e-11	462630
ukb-b-8121	Salt added to food	rs7110845	POU2F3	11	120175749	G	A	0.579174	-0.0115376	0.00178627	1.09999e-10	462630
ukb-b-8121	Salt added to food	rs35702851	POLR2L	11	841284	C	G	0.204203	0.0121964	0.00219059	2.59998e-08	462630
ukb-b-8121	Salt added to food	rs11022746	TRPM5	11	2442707	G	T	0.681941	0.0118271	0.0019132	6.29999e-10	462630
ukb-b-8121	Salt added to food	rs99780	FADS1	11	61596633	T	C	0.350239	0.0109071	0.00184757	3.59998e-09	462630
ukb-b-8121	Salt added to food	rs667128	TAS2R9	12	10961174	T	C	0.126584	0.0154255	0.00265228	5.99998e-09	462630
ukb-b-8121	Salt added to food	rs1895951	ASCL4	12	108268689	C	T	0.220794	-0.0116911	0.00214215	4.79999e-08	462630
ukb-b-8121	Salt added to food	rs324018	NAB2	12	57487729	G	T	0.613528	0.0100101	0.00181156	3.29997e-08	462630
ukb-b-8121	Salt added to food	rs12579997	MVK	12	110046112	C	G	0.170455	0.0160311	0.00234785	8.60003e-12	462630
ukb-b-8121	Salt added to food	rs1045411	HMGB1	13	31033232	T	C	0.268305	-0.0150663	0.0019926	4.00037e-14	462630
ukb-b-8121	Salt added to food	rs9569747	PCDH17	13	58370948	G	T	0.298073	-0.0125594	0.00193552	8.60003e-11	462630
ukb-b-8121	Salt added to food	rs9317406	PCDH9	13	64819020	T	C	0.376115	-0.0107015	0.00182384	4.39997e-09	462630
ukb-b-8121	Salt added to food	rs7982263	NDFIP2	13	80061074	C	T	0.581981	0.0106084	0.0017875	2.90001e-09	462630
ukb-b-8121	Salt added to food	rs10140751	NOVA1	14	26985560	T	G	0.245951	-0.0112745	0.00204674	3.59998e-08	462630
ukb-b-8121	Salt added to food	rs4981196	NPAS3	14	33985724	C	A	0.635898	-0.0114561	0.00182248	3.29997e-10	462630
ukb-b-8121	Salt added to food	rs8022455	C14orf177	14	98883534	C	T	0.54702	-0.0111417	0.00177399	3.40001e-10	462630
ukb-b-8121	Salt added to food	rs2693687	BCL11B	14	99672917	T	C	0.393736	0.0116279	0.00182047	1.7e-10	462630
ukb-b-8121	Salt added to food	rs961044	GALC	14	87608094	T	C	0.857621	-0.0140077	0.00252727	2.99999e-08	462630
ukb-b-8121	Salt added to food	rs2521501	FES	15	91437388	T	A	0.322086	-0.0113954	0.00190039	2e-09	462630
ukb-b-8121	Salt added to food	rs8040685	UNC13C	15	54936197	T	C	0.884465	-0.0154071	0.00275814	2.30001e-08	462630
ukb-b-8121	Salt added to food	rs491907	TRPM7	15	50908697	G	A	0.511555	0.0109863	0.00176296	4.60002e-10	462630
ukb-b-8121	Salt added to food	rs6416794	SALL1	16	51181735	C	T	0.798724	-0.0119996	0.00220031	4.90004e-08	462630
ukb-b-8121	Salt added to food	rs1728779	ZFP90	16	68567500	G	A	0.436092	0.00987078	0.0017892	3.50002e-08	462630
ukb-b-8121	Salt added to food	rs11075194	SHISA9	16	13515170	G	A	0.425797	-0.00981656	0.00178742	4e-08	462630
ukb-b-8121	Salt added to food	rs2547040	TNRC6A	16	24736408	C	G	0.805074	-0.0127081	0.00222943	1.2e-08	462630
ukb-b-8121	Salt added to food	rs72807804	CDH13	16	82861212	T	C	0.218782	0.0120641	0.00213899	1.7e-08	462630
ukb-b-8121	Salt added to food	rs35142265	RP11-749I16.3	17	38269759	G	A	0.218202	0.0150134	0.00213637	2.09991e-12	462630
ukb-b-8121	Salt added to food	rs11082431	SLC14A2	18	42781374	T	C	0.301904	0.0105645	0.00192067	3.79997e-08	462630
ukb-b-8121	Salt added to food	rs62098445	CDH20	18	58819108	A	C	0.318657	-0.0158642	0.00191149	1e-16	462630
ukb-b-8121	Salt added to food	rs8097544	METTL4	18	1839564	G	A	0.145366	0.0140302	0.00251279	2.39999e-08	462630
ukb-b-8121	Salt added to food	rs4799949	CELF4	18	35155910	T	C	0.667226	-0.0109799	0.00187206	4.49997e-09	462630
ukb-b-8121	Salt added to food	rs2852348	CELF4	18	37189171	G	A	0.458696	-0.0131167	0.0017774	1.59993e-13	462630
ukb-b-8121	Salt added to food	rs429358	APOE	19	45411941	C	T	0.154168	-0.0153977	0.00244198	2.90001e-10	462630
ukb-b-8121	Salt added to food	rs2835623	TTC3	21	38511531	T	C	0.04766	0.0226771	0.00414363	4.39997e-08	462630
ukb-b-8121	Salt added to food	rs9611875	A4GALT	22	43153807	G	A	0.039616	0.0662007	0.00451868	1.29987e-48	462630
ukb-b-8121	Salt added to food	rs2899345	TOB2	22	41815609	C	T	0.504298	0.00988666	0.001773	2.5e-08	462630
SNP: single nucleotide polymorphisins; chr: chromosome; eaf: effect allele frequence; se: standard error.

## Sheet: S3 Table
S3 Table. Results of the MR study testing causal association between risk factors and GERD.
Exposure	Outcome	nSNPs	IVW		WM		MR-Egger		Horizontal pleiotropy: Egger intercept	Horizontal pleiotropy: P	Heterogeneity (IVW): Q	Heterogeneity (IVW): P
			OR (95% CI)	P	OR (95% CI)	P	OR (95% CI)	P
Alcohol intake frequency	GERD	42	1.050 (0.905 to 1.217)	0.521864	0.981 (0.810 to 1.188)	0.84479	0.754 (0.498 to 1.143)	0.190769	0.00975113	0.103937	59.7057	0.0296045
Bread intake	GERD	26	1.010 (0.724 to 1.409)	0.952909	1.004 (0.658 to 1.534)	0.984508	0.456 (0.097 to 2.153)	0.331594	0.0114653	0.314442	31.6968	0.166974
Cheese intake	GERD	60	0.852 (0.681 to 1.065)	0.15932	0.974 (0.735 to 1.290)	0.854027	1.324 (0.508 to 3.451)	0.568302	-0.00756255	0.357511	92.5516	0.00344173
Cereal intake	GERD	38	0.832 (0.582 to 1.189)	0.312413	1.004 (0.677 to 1.490)	0.984068	0.919 (0.196 to 4.312)	0.915299	-0.00146035	0.897425	72.65	0.000416668
Dried fruit intake	GERD	39	0.685 (0.467 to 1.004)	0.0523906	0.549 (0.352 to 0.856)	0.00816864	0.284 (0.051 to 1.567)	0.156846	0.0110843	0.306523	71.8251	0.000747441
Fresh fruit intake	GERD	53	0.738 (0.530 to 1.027)	0.0716298	0.822 (0.501 to 1.348)	0.437234	1.070 (0.342 to 3.350)	0.907605	-0.00356233	0.50666	54.986	0.362231
Non-oily fish intake	GERD	11	1.108 (0.603 to 2.034)	0.741177	1.010 (0.469 to 2.176)	0.979644	0.209 (0.012 to 3.593)	0.308589	0.0207709	0.269864	12.398	0.259301
Oily fish intake	GERD	58	0.908 (0.710 to 1.161)	0.44368	0.934 (0.688 to 1.270)	0.664313	0.759 (0.267 to 2.163)	0.60836	0.00266878	0.731171	84.4463	0.0105648
Raw vegetable intake	GERD	17	0.478 (0.271 to 0.841)	0.010504	0.354 (0.161 to 0.777)	0.00959	0.295 (0.021 to 4.052)	0.375348	0.00521413	0.716538	13.1219	0.663827
Cooked vegetable intake	GERD	17	1.911 (1.090 to 3.352)	0.0238851	1.750 (0.866 to 3.534)	0.118732	0.002 (1.1E-05 to 0.520)	0.0440208	0.0686976	0.0272954	21.1839	0.171551
Beef intake	GERD	14	0.840 (0.427 to 1.651)	0.613296	0.899 (0.422 to 1.914)	0.781991	7.985 (0.139 to 458.673)	0.334616	-0.0286054	0.290902	26.1177	0.0163928
Pork intake	GERD	13	1.234 (0.687 to 2.213)	0.481634	1.059 (0.496 to 2.262)	0.882302	0.211 (0.005 to 8.116)	0.420805	0.0183534	0.357058	5.10316	0.954444
Lamb intake	GERD	30	0.924 (0.566 to 1.508)	0.750896	0.651 (0.357 to 1.184)	0.1594	0.521 (0.063 to 4.299)	0.549567	0.0063483	0.588466	45.605	0.0256748
Processed meat intake	GERD	23	0.720 (0.478 to 1.085)	0.116773	0.896 (0.566 to 1.418)	0.638551	0.580 (0.070 to 4.831)	0.619767	0.00330135	0.839905	38.7682	0.0149997
Poultry intake	GERD	7	3.778 (0.952 to 14.997)	0.0587974	3.028 (0.965 to 9.499)	0.0575074	6.3E-07 (1.0E-25 to 3.8E+12)	0.546165	0.16904	0.510799	21.5302	0.00147251
Coffee intake	GERD	38	0.917 (0.701 to 1.199)	0.52502	1.100 (0.782 to 1.548)	0.584202	1.603 (0.968 to 2.654)	0.0749398	-0.0105679	0.0169521	51.6423	0.0554959
Tea intake	GERD	40	0.999 (0.803 to 1.244)	0.995868	1.195 (0.900 to 1.585)	0.217899	1.333 (0.829 to 2.144)	0.243633	-0.00612104	0.190455	54.1376	0.0542091
Salt added to food	GERD	96	1.142 (0.931 to 1.400)	0.203763	1.138 (0.880 to 1.472)	0.324173	1.298 (0.655 to 2.572)	0.456251	-0.00191204	0.700176	155.907	8.25489e-05
Statistically significant values are bolded in the table. GERD: gastroesophageal reflux disease; SNP: number of single nucleotide polymorphisins; IVW: inverse variance weighted; WM: weighted median; OR: odds ratio; CI: confidence interval.

## Sheet: S4 Table
S4 Table. Results of the MR study testing causal association between risk factors and BE.
Exposure	Outcome	nSNPs	IVW		WM		MR-Egger		Horizontal pleiotropy: Egger intercept	Horizontal pleiotropy: P	Heterogeneity (IVW): Q	Heterogeneity (IVW): P
			OR (95% CI)	P	OR (95% CI)	P	OR (95% CI)	P
Alcohol intake frequency	BE	41	1.306 (0.653 to 2.613)	0.45052	1.223 (0.501 to 2.982)	0.658355	0.275 (0.040 to 1.871)	0.194721	0.0464504	0.0966586	56.5811	0.0428687
Bread intake	BE	26	6.754 (1.676 to 27.229)	0.00723851	6.010 (0.790 to 45.728)	0.083256	0.091 (1.4E-04 to 60.876)	0.476884	0.0622054	0.196433	24.1512	0.510653
Cheese intake	BE	60	0.831 (0.358 to 1.926)	0.665443	1.277 (0.358 to 4.561)	0.706503	2.086 (0.057 to 76.331)	0.690404	-0.0157921	0.608139	51.4872	0.745778
Cereal intake	BE	38	1.849 (0.481 to 7.112)	0.37105	4.796 (0.821 to 28.008)	0.0816313	0.033 (1.1E-04 to 9.525)	0.245123	0.0591922	0.160287	46.4105	0.138077
Dried fruit intake	BE	39	1.076 (0.289 to 4.003)	0.913288	1.226 (0.214 to 7.002)	0.819104	0.484 (0.001 to 172.031)	0.809997	0.0100462	0.78603	23.8734	0.964175
Fresh fruit intake	BE	53	0.506 (0.093 to 2.756)	0.43049	0.593 (0.050 to 7.053)	0.679007	2.041 (0.006 to 709.672)	0.812143	-0.0133506	0.627161	64.8	0.109536
Non-oily fish intake	BE	11	0.388 (0.010 to 14.662)	0.609115	0.257 (0.008 to 7.940)	0.437963	0.025 (3.1E-10 to 2.0E+6)	0.700748	0.0340332	0.769948	19.9323	0.0298996
Oily fish intake	BE	59	0.684 (0.246 to 1.899)	0.465523	0.658 (0.166 to 2.615)	0.552685	0.294 (0.004 to 21.737)	0.579376	0.0126154	0.693778	67.4281	0.185891
Raw vegetable intake	BE	17	0.286 (0.019 to 4.419)	0.370456	0.038 (0.001 to 1.542)	0.083402	1.6E-05 (6.7E-11 to 3.671)	0.0998698	0.105876	0.131985	16.8116	0.397888
Cooked vegetable intake	BE	17	0.216 (0.013 to 3.625)	0.286666	0.023 (0.001 to 0.690)	0.0296506	0.001 (2.3E-17 to 9.6E+10)	0.693772	0.0512753	0.762204	23.9915	0.0896905
Beef intake	BE	14	0.145 (0.014 to 1.463)	0.10149	0.041 (0.002 to 0.860)	0.0396322	0.004 (2.3E-09 to 7407.662)	0.469221	0.0451958	0.632306	13.763	0.390745
Pork intake	BE	13	1.180 (0.023 to 60.774)	0.934374	0.928 (0.013 to 64.248)	0.972343	625.995 (5.7E-09 to 6.8E+13)	0.629279	-0.0651274	0.633682	24.4918	0.0174234
Lamb intake	BE	30	5.824 (0.920 to 36.874)	0.0612907	18.188 (1.358 to 243.638)	0.0284487	25.589 (0.009 to 7.4E+04)	0.4319	-0.0163992	0.710814	29.0353	0.46323
Processed meat intake	BE	23	0.210 (0.049 to 0.899)	0.0354046	0.178 (0.023 to 1.374)	0.0977725	1.700 (0.001 to 2696.136)	0.889147	-0.0318681	0.576076	18.5699	0.671718
Poultry intake	BE	7	1.998 (0.021 to 193.919)	0.766831	0.641 (0.005 to 81.525)	0.857154	2.2E-04 (6.6E-70 to 7.1E+61)	0.917017	0.0988354	0.910193	10.767	0.0958508
Coffee intake	BE	38	0.959 (0.325 to 2.83)	0.938844	1.368 (0.300 to 6.237)	0.685309	2.053 (0.230 to 18.303)	0.523426	-0.014397	0.436715	37.8134	0.431984
Tea intake	BE	40	0.539 (0.223 to 1.300)	0.169043	0.826 (0.232 to 2.947)	0.768408	0.794 (0.112 to 5.606)	0.818144	-0.008226	0.665341	39.4929	0.447859
Salt added to food	BE	96	1.855 (0.872 to 3.949)	0.108774	1.489 (0.495 to 4.475)	0.478571	8.999 (0.737 to 109.876)	0.0885511	-0.0235175	0.197851	96.0428	0.450768
Statistically significant values are bolded in the table. BE: Barrett's esophagus; nSNPs: number of single nucleotide polymorphisins; IVW: inverse variance weighted; WM: weighted median; OR: odds ratio; CI: confidence interval.

## Sheet: S5 Table
S5 Table. Results of the MR study testing causal association between risk factors and EC.
Exposure	Outcome	nSNPs	IVW		WM		MR-Egger		Horizontal pleiotropy: Egger intercept	Horizontal pleiotropy: P	Heterogeneity (IVW): Q	Heterogeneity (IVW): P
			OR (95% CI)	P	OR (95% CI)	P	OR (95% CI)	P
Alcohol intake frequency	EC	42	1.206 (0.545 to 2.668)	0.64414	0.624 (0.186 to 2.091)	0.444552	0.126 (0.013 to 1.223)	0.0815693	0.0666743	0.0440537	40.7325	0.482396
Bread intake	EC	26	2.680 (0.396 to 18.151)	0.312572	10.063 (0.658 to 153.848)	0.097025	122.597 (0.016 to 9.3E+05)	0.302026	-0.0551747	0.399111	24.2356	0.505798
Cheese intake	EC	60	2.200 (0.606 to 7.987)	0.230552	1.433 (0.232 to 8.863)	0.69905	74.710 (0.305 to 1.8E+04)	0.129782	-0.0604819	0.201693	73.7919	0.0930278
Cereal intake	EC	38	0.424 (0.081 to 2.204)	0.307304	0.260 (0.028 to 2.415)	0.236038	0.049 (4.3E-05 to 56.147)	0.40709	0.0316137	0.54119	24.7402	0.938518
Dried fruit intake	EC	39	0.087 (0.011 to 0.701)	0.0218266	0.171 (0.011 to 2.633)	0.205461	0.123 (9.5E-06 to 1581.445)	0.666618	-0.004402	0.941136	51.3937	0.0721003
Fresh fruit intake	EC	53	0.127 (0.016 to 1.021)	0.0523488	0.065 (0.003 to 1.539)	0.0904153	0.193 (1.5E-04 to 247.035)	0.654223	-0.00401976	0.904645	50.8494	0.51919
Non-oily fish intake	EC	11	7.060 (0.206 to 241.404)	0.278102	123.033 (1.275 to 1.2E+04)	0.0390147	1559.406 (7.4E-05 to 3.3E+10)	0.415163	-0.0671502	0.537305	7.09488	0.716458
Oily fish intake	EC	58	0.882 (0.239 to 3.253)	0.850017	1.152 (0.170 to 7.830)	0.884786	245.068 (0.996 to 6.0E+04)	0.0551526	-0.0839087	0.0438369	54.7524	0.559871
Raw vegetable intake	EC	18	2.315 (0.065 to 82.076)	0.644811	9.682 (0.081 to 1161.946)	0.352656	8.938 (5.6E-07 to 1.4E+08)	0.798983	-0.0147109	0.872128	13.7424	0.685246
Cooked vegetable intake	EC	17	9.756 (0.412 to 230.88)	0.158224	65.219 (0.844 to 5041.703)	0.0596512	1.5E+15 (1.387 to 1.6E+30)	0.0665353	-0.336445	0.0830142	15.1841	0.511201
Beef intake	EC	14	4.409 (0.202 to 96.295)	0.345645	4.835 (0.061 to 385.089)	0.480478	715.000 (6.3E-06 to 8.2E+10)	0.500736	-0.0646691	0.595664	11.8211	0.542368
Pork intake	EC	13	4.779 (0.108 to 212.098)	0.418908	0.565 (0.004 to 79.030)	0.820654	0.005 (2.2E-13 to 9.6E+07)	0.665752	0.0720383	0.573406	8.44855	0.74917
Lamb intake	EC	30	4.684 (0.373 to 58.902)	0.231868	2.099 (0.061 to 71.715)	0.680559	56.468 (0.001 to 2.8E+06)	0.47063	-0.0275807	0.645986	28.3541	0.499044
Processed meat intake	EC	23	2.242 (0.267 to 18.818)	0.457115	2.111 (0.135 to 33.020)	0.594208	0.007 (1.5E-07 to 340.541)	0.378841	0.0874636	0.298182	24.9195	0.300938
Poultry intake	EC	7	0.097 (0.001 to 10.731)	0.331443	0.152 (3.1E-04 to 74.623)	0.551562	2.76E+60 (0.122 to 6.3E+121)	0.111381	-1.53265	0.106714	4.49049	0.610608
Coffee intake	EC	38	0.818 (0.188 to 3.554)	0.788466	0.702 (0.087 to 5.642)	0.739567	1.405 (0.073 to 26.896)	0.822641	-0.0102441	0.681117	28.8199	0.829599
Tea intake	EC	40	0.965 (0.290 to 3.211)	0.953598	0.570 (0.096 to 3.403)	0.537915	1.841 (0.131 to 25.852)	0.653442	-0.013728	0.593756	35.8342	0.615065
Salt added to food	EC	95	0.346 (0.122 to 0.979)	0.0454191	0.279 (0.059 to 1.329)	0.108991	0.265 (0.008 to 8.415)	0.453664	0.00397292	0.874362	94.2555	0.47319
Statistically significant values are bolded in the table. EC: esophageal cancer; nSNPs:number of single nucleotide polymorphisins; IVW: inverse variance weighted; WM: weighted median; OR: odds ratio; CI: confidence interval.

## Sheet: S6 Table
S6 Table. Effect estimates for the association between genetic esophageal diseases to dietary habits and the risk of esophageal diseases in the multivariable MR analysis.
Outcome	Adjusting confounder	Exposure	nSNPs	beta	se	OR (95% CI)	P
GERD	Cooked vegetable intake	Raw vegetable intake	17	-1.1583	0.413721	0.314 (0.140 to 0.707)	0.0051147
	Raw vegetable intake	Cooked vegetable intake	16	1.22576	0.399215	3.407 (1.558 to 7.450)	0.00213757
BE	Processed meat intake	Bread intake	23	2.52194	0.778467	12.453 (2.708 to 57.267)	0.00119688
	Bread intake	Processed meat intake	21	-2.5711	0.820001	0.070 (0.0153 to 0.381)	0.0017157
EC	Salt added to food	Dried fruit intake	33	-2.21787	1.01782	0.109 (0.015 to 0.800)	0.0293296
	Dried fruit intake	Salt added to food	87	-1.10512	0.606842	0.331 (0.101 to 1.088)	0.0685905
Statistically significant values are bolded in the table. GERD: gastroesophageal reflux disease; BE: Barrett's esophagus; EC: esophageal cancer; MDD: major depressive disorder; nSNPs, number of single nucleotide polymorphisms; OR: odds ratio; CI: confidence interval.
